# Supplementary material for: Combining metabolome and clinical indicators with machine learning provides some promising diagnostic markers to precisely detect smear-positive/negative pulmonary tuberculosis
Source: BMC Infect Dis. 2022 Aug 25;22:707. doi: 10.1186/s12879-022-07694-8 (PMC9403968; doi:10.1186/s12879-022-07694-8)
Supplement: Supplementary file 2 — Additional file 2. Correlation matrix of 120 features. [file 12879_2022_7694_MOESM2_ESM.xls]

## Sheet: correlation
Additional file 2. Correlation matrix of 120 features
	Sex	Age	Marital status	BMI	Smoking status	Drinking status	Leucocytes	Erythrocytes	Hemoglobin	Platelets	Neutrophils	Eosinophils	Basophils	AST	ALT	ALP	GGT	Creatinine_clinical	Total protein	Albumin	Globulin	Total bilirubin	Triglyceride	Total cholesterol	(4Z,7Z,10Z,13Z,16Z,19Z)-4,7,10,13,1 6,19-Docosahexaenoic acid	1-Oleoyl-sn-glycero-3-phosphocholine	1-Palmitoyl-sn-glycero-3-phosphocholine	1-Stearoyl-2-hydroxy-sn-glycero-3-phosphocholine	1,2-dioleoyl-sn-glycero-3-phosphatidylcholine	11(Z),14(Z)-Eicosadienoic Acid	16-Hydroxypalmitic acid	2-Ethoxyethanol	2-Ethyl-2-Hydroxybutyric acid	2-Hydroxy-3-methylbutyric acid	2-Methylglutaric acid	3-Hydroxypropionic acid (beta-lactic acid)	4-Pyridinecarboxylic acid	9-OxoODE	9R,10S-EpOME	Acetylcarnitine	Acetylglycine	all cis-(6,9,12)-Linolenic acid	Anthranilic acid (Vitamin L1)	Arachidic acid	Benzoic acid	Betaine	Caffeine	Capric acid	Chenodeoxycholate
Sex	1	0.0076954	-0.253347	0.181608	0.289307	0.321083	0.0845407	-0.0585308	0.0759998	-0.0925579	0.0487675	0.155339	0.0927418	-0.0123754	0.0911	0.0570993	0.264941	0.453939	-0.0059727	0.000862501	0.0851166	0.0184483	0.090699	-0.0200514	-0.229943	-0.153882	-0.237675	-0.268429	-0.182299	-0.186396	-0.171381	0.126123	0.136408	0.120277	0.208416	0.136708	0.0229294	-0.244552	-0.121819	-0.297278	-0.12241	-0.138432	-0.140576	-0.0582428	0.101806	0.301931	-0.162417	-0.148941	-0.0334106
Age	0.0076954	1	0.404589	0.125698	0.0699957	-0.26405	0.161622	0.00300068	-0.0161138	-0.107282	0.166276	-0.00635851	0.0705204	-0.205436	-0.16146	0.000375712	-0.104718	0.0821751	-0.298239	-0.247949	-0.186887	0.0310659	-0.125894	0.0589056	-0.0914432	0.00441792	0.0344443	0.0140053	-0.2258	-0.289433	-0.26287	0.00691913	0.234553	0.170724	0.172323	0.294498	0.262479	-0.121751	-0.145971	-0.167765	-0.158127	0.241659	0.26951	-0.224284	0.272303	0.0281537	0.0650101	0.00193423	0.0440346
Marital status	-0.253347	0.404589	1	0.132898	-0.0770057	-0.0504274	0.0201744	0.270275	0.160589	0.066644	-0.041784	0.00524321	0.113737	-0.137498	-0.190761	-0.113475	-0.343798	-0.00237305	0.177745	0.137672	0.0908369	-0.102098	-0.0544156	0.0184107	0.199659	0.0873429	0.207548	0.0234468	0.000564643	0.195649	0.190799	-0.119892	-0.0222994	-0.0239811	-0.0907388	-0.0232777	0.0617453	0.137116	0.125965	0.212131	0.150323	0.0477719	-0.0390908	0.218318	0.0482643	-0.018265	-0.0126044	0.226777	0.156834
BMI	0.181608	0.125698	0.132898	1	0.360356	0.172345	-0.217546	-0.0202626	0.199644	-0.108463	-0.165294	0.179681	0.124776	-0.31513	-0.194321	-0.112998	0.031909	0.379587	0.310229	0.301814	0.154655	-0.0413852	-0.0377965	0.194747	0.233612	0.0410743	0.208695	0.114525	-0.0746715	0.139822	0.317407	-0.256809	-0.193787	-0.159265	-0.0986563	-0.162155	0.0420207	0.178733	0.17821	0.172333	0.227726	-0.0342617	-0.22373	0.261091	9.64e-05	-0.101347	0.189301	0.278716	0.180772
Smoking status	0.289307	0.0699957	-0.0770057	0.360356	1	0.298846	0.0517928	-0.0934705	0.0382191	-0.150633	0.133727	-0.0143524	0.193464	-0.065753	-0.0410384	0.0192122	0.223691	0.331381	0.141891	0.0195674	0.168601	0.00898563	0.0740795	-0.0626273	-0.0591548	-0.166154	-0.00306501	-0.152943	-0.0481108	-0.0554302	-0.0257878	0.0952928	0.0585931	0.0525749	-0.00749303	0.0793632	0.0824693	-0.0365851	-0.0615307	-0.0187885	-0.0568558	-0.114135	0.00491413	0.024496	-0.000621983	0.0901233	-0.0137118	0.14485	0.0599595
Drinking status	0.321083	-0.26405	-0.0504274	0.172345	0.298846	1	-0.213775	0.0650983	0.262057	-0.106625	-0.145506	-0.044554	0.100996	-0.0866807	-0.0689805	-0.0904261	0.134492	0.278834	0.420268	0.388573	0.144445	-0.0366628	0.0872615	0.136312	0.149732	0.0259361	0.11038	-0.03996	-0.0157442	0.239652	0.279891	0.0462106	-0.0390388	0.00861703	-0.116264	-0.133982	-0.203077	0.0526035	0.0894965	0.133895	0.118038	-0.15827	-0.110564	0.282908	-0.165654	-0.0147819	-0.0858264	0.107447	0.0450958
Leucocytes	0.0845407	0.161622	0.0201744	-0.217546	0.0517928	-0.213775	1	0.0273486	-0.241966	0.21878	0.8368	-0.0781174	0.166471	0.238159	0.226473	0.199616	0.143856	-0.0523874	-0.456306	-0.410816	-0.143844	0.135845	-0.113812	-0.20873	-0.141303	-0.102414	-0.15852	-0.148888	0.0579753	-0.16747	-0.238285	0.105795	0.23021	0.132516	0.170505	0.187907	0.0409803	-0.210189	-0.234223	-0.115343	-0.109848	-0.0812693	0.132282	-0.187733	0.0571952	-0.00410083	-0.0549153	-0.17088	-0.183632
Erythrocytes	-0.0585308	0.00300068	0.270275	-0.0202626	-0.0934705	0.0650983	0.0273486	1	0.755197	-0.0519186	-0.0251387	-0.0271234	-0.0236372	-0.125534	-0.132199	-0.0589258	-0.263907	-0.0716733	0.174348	0.353545	-0.12955	0.0911105	0.0016657	0.0871593	0.16819	0.1179	0.312872	0.084742	0.0117229	0.182624	0.156474	-0.401446	-0.119152	-0.156917	-0.0942322	0.0534042	0.0330605	0.139504	0.155162	0.181302	0.459954	0.00628459	-0.163255	0.224711	-0.0765163	-0.0129233	-0.0648597	0.212126	0.0795342
Hemoglobin	0.0759998	-0.0161138	0.160589	0.199644	0.0382191	0.262057	-0.241966	0.755197	1	-0.209405	-0.150484	-0.00897106	0.0293193	-0.152336	-0.0987605	0.0150311	-0.132086	0.155985	0.335998	0.595924	-0.194297	0.164725	0.153559	0.335223	0.155738	0.0963318	0.345061	0.113233	-0.108302	0.142317	0.208685	-0.532117	-0.035676	-0.024857	-0.217584	-0.0130902	0.121329	0.193363	0.206697	0.215582	0.569423	0.117276	-0.208296	0.253291	0.0502792	-0.05615	-0.0172867	0.206068	0.156613
Platelets	-0.0925579	-0.107282	0.066644	-0.108463	-0.150633	-0.106625	0.21878	-0.0519186	-0.209405	1	0.0437124	-0.16865	-0.161175	0.148005	0.101531	-0.0338198	-0.0924716	-0.155834	0.023597	-0.056826	0.0430729	-0.288018	-0.0729793	-0.0458824	0.158241	0.108346	0.0635089	0.00339148	-0.0752641	0.137024	0.0857494	0.0176346	-0.10045	-0.0927697	-0.211863	-0.187148	-0.0830652	0.0757944	0.0345877	0.101579	0.0329519	-0.171649	0.0729661	0.0154303	-0.145985	0.0057521	0.0213467	0.0313861	-0.0512949
Neutrophils	0.0487675	0.166276	-0.041784	-0.165294	0.133727	-0.145506	0.8368	-0.0251387	-0.150484	0.0437124	1	-0.0316331	0.272747	0.272957	0.247883	0.304514	0.21716	-0.0380091	-0.467056	-0.475544	-0.108199	0.140251	-0.0313249	-0.189023	-0.284469	-0.248563	-0.212071	-0.245417	-0.0741634	-0.324355	-0.366684	-0.0295045	0.327129	0.265538	0.141317	0.285716	0.108224	-0.278899	-0.340597	-0.167029	-0.0972937	-0.0940053	0.0474129	-0.336515	0.164686	-0.0415088	-0.110776	-0.284129	-0.19528
Eosinophils	0.155339	-0.00635851	0.00524321	0.179681	-0.0143524	-0.044554	-0.0781174	-0.0271234	-0.00897106	-0.16865	-0.0316331	1	0.337396	-0.0550773	-0.0312479	-0.107598	-0.00354302	0.203736	0.114543	-0.0834217	0.244002	-0.109873	0.0404571	0.0652515	-0.115813	-0.0460153	-0.0607398	-0.119565	-0.081853	-0.028148	0.0366303	0.196	0.0446842	0.176408	-0.041606	-0.0423177	-0.0419024	-0.101883	0.00279309	-0.13737	-0.19526	0.00506369	-0.0841909	0.0694882	0.0927377	-0.0341292	0.00966612	0.00245357	-0.0724311
Basophils	0.0927418	0.0705204	0.113737	0.124776	0.193464	0.100996	0.166471	-0.0236372	0.0293193	-0.161175	0.272747	0.337396	1	-0.0100775	0.0144024	0.0813098	-0.0908001	0.0182861	0.076477	-0.214756	0.347802	-0.130205	0.0672901	-0.0692304	-0.205944	-0.247119	-0.261044	-0.323734	-0.0279475	-0.0954345	-0.0840664	0.222758	0.0955592	0.136339	-0.0136082	-0.000262171	0.24198	-0.183628	-0.124377	-0.223049	-0.236939	-0.0846944	-0.0357952	-0.227859	0.292147	0.092727	-0.0871451	-0.164562	-0.0626736
AST	-0.0123754	-0.205436	-0.137498	-0.31513	-0.065753	-0.0866807	0.238159	-0.125534	-0.152336	0.148005	0.272957	-0.0550773	-0.0100775	1	0.897632	0.629713	0.395909	-0.0793627	-0.0672538	-0.126369	0.0507178	0.0160542	0.0307076	-0.0969833	-0.168741	-0.233695	-0.240668	-0.232189	-0.0835412	-0.21906	-0.195049	0.0301808	0.0964296	0.0719332	0.0559704	-0.0500622	-0.0669694	-0.185547	-0.221834	-0.203261	-0.158453	-0.138277	0.00574032	-0.224332	-0.056884	0.221691	-0.0843774	-0.18729	-0.116557
ALT	0.0911	-0.16146	-0.190761	-0.194321	-0.0410384	-0.0689805	0.226473	-0.132199	-0.0987605	0.101531	0.247883	-0.0312479	0.0144024	0.897632	1	0.705445	0.547606	-0.031014	-0.0554245	-0.0584282	-0.00192731	0.134874	0.00761553	-0.0670923	-0.182051	-0.23078	-0.234585	-0.218214	-0.10848	-0.236963	-0.221755	-0.0254019	0.172296	0.0691573	0.0299341	-0.0629385	-0.0518611	-0.212831	-0.232084	-0.201585	-0.138383	-0.174659	0.0102349	-0.231894	-0.089532	0.345167	-0.0687398	-0.170378	-0.0954171
ALP	0.0570993	0.000375712	-0.113475	-0.112998	0.0192122	-0.0904261	0.199616	-0.0589258	0.0150311	-0.0338198	0.304514	-0.107598	0.0813098	0.629713	0.705445	1	0.632352	-0.0481589	-0.176679	-0.131993	-0.0609571	0.263229	-0.0108699	0.00554902	-0.234866	-0.319963	-0.260321	-0.255716	-0.182237	-0.335941	-0.303685	-0.12317	0.085285	-0.0157633	0.0314748	0.102486	0.0722207	-0.255056	-0.264748	-0.225895	-0.0632616	-0.132578	-0.0812988	-0.264411	-0.0175401	0.0574652	-0.104864	-0.184222	-0.0588698
GGT	0.264941	-0.104718	-0.343798	0.031909	0.223691	0.134492	0.143856	-0.263907	-0.132086	-0.0924716	0.21716	-0.00354302	-0.0908001	0.395909	0.547606	0.632352	1	0.0799284	-0.14941	-0.0964131	-0.0478855	0.238345	0.115683	0.0734782	-0.167156	-0.233145	-0.257885	-0.174835	0.023003	-0.250739	-0.281195	0.166985	0.210813	0.174477	0.105215	0.0491123	-0.0426206	-0.270733	-0.28836	-0.169749	-0.223766	-0.184941	-0.129645	-0.149323	-0.0423379	0.173471	-0.0221584	-0.0974456	-0.120248
Creatinine_clinical	0.453939	0.0821751	-0.00237305	0.379587	0.331381	0.278834	-0.0523874	-0.0716733	0.155985	-0.155834	-0.0380091	0.203736	0.0182861	-0.0793627	-0.031014	-0.0481589	0.0799284	1	0.230187	0.214236	0.0726889	-0.000908113	0.0165653	0.0807502	0.0303159	0.0469511	0.0569972	-0.00939585	-0.0551648	0.0292203	0.216404	0.0118685	0.0460455	0.0903129	0.0932561	-0.0951163	-0.11613	0.144943	0.195465	0.0572663	0.0843035	-0.0560374	-0.0516231	0.200842	-0.000363051	-0.138691	0.0564977	0.0747673	0.152293
Total protein	-0.0059727	-0.298239	0.177745	0.310229	0.141891	0.420268	-0.456306	0.174348	0.335998	0.023597	-0.467056	0.114543	0.076477	-0.0672538	-0.0554245	-0.176679	-0.14941	0.230187	1	0.666062	0.574396	-0.164436	0.0481556	0.182929	0.454691	0.143777	0.213682	0.08698	0.038072	0.537297	0.437183	-0.104896	-0.249955	-0.232196	-0.427214	-0.229944	-0.212283	0.26308	0.28776	0.220142	0.266982	-0.124727	-0.266771	0.465165	-0.212259	-0.06812	0.108896	0.309329	0.265002
Albumin	0.000862501	-0.247949	0.137672	0.301814	0.0195674	0.388573	-0.410816	0.353545	0.595924	-0.056826	-0.475544	-0.0834217	-0.214756	-0.126369	-0.0584282	-0.131993	-0.0964131	0.214236	0.666062	1	-0.163355	0.141596	0.0726748	0.462092	0.469363	0.246131	0.376717	0.234153	0.00443921	0.503625	0.513065	-0.323164	-0.230848	-0.263651	-0.297705	-0.30326	-0.141246	0.357313	0.37833	0.420154	0.489091	-0.00999158	-0.230083	0.515536	-0.191574	-0.0845394	0.109869	0.417929	0.36502
Globulin	0.0851166	-0.186887	0.0908369	0.154655	0.168601	0.144445	-0.143844	-0.12955	-0.194297	0.0430729	-0.108199	0.244002	0.347802	0.0507178	-0.00192731	-0.0609571	-0.0478855	0.0726889	0.574396	-0.163355	1	-0.355341	0.000539277	-0.237997	0.0900755	-0.253334	-0.275684	-0.2438	0.0107125	0.14422	0.0172825	0.150107	-0.161554	-0.0899441	-0.160935	0.0128228	-0.120184	-0.0498265	-0.02116	-0.139632	-0.151092	-0.14917	-0.202107	0.07303	-0.0706386	0.0223539	0.0277612	-0.0273509	-0.0252875
Total bilirubin	0.0184483	0.0310659	-0.102098	-0.0413852	0.00898563	-0.0366628	0.135845	0.0911105	0.164725	-0.288018	0.140251	-0.109873	-0.130205	0.0160542	0.134874	0.263229	0.238345	-0.000908113	-0.164436	0.141596	-0.355341	1	-0.0720359	-0.0683854	-0.0362174	-0.0394897	0.0902826	0.00748235	0.0264213	0.0723165	-0.151403	-0.171347	0.123525	0.011039	0.106542	-0.00853635	0.00399919	-0.109461	-0.114271	0.0358891	0.118432	0.0404123	-0.0763716	0.0951626	-0.0721222	0.0353041	-0.0733671	-0.0791335	0.200005
Triglyceride	0.090699	-0.125894	-0.0544156	-0.0377965	0.0740795	0.0872615	-0.113812	0.0016657	0.153559	-0.0729793	-0.0313249	0.0404571	0.0672901	0.0307076	0.00761553	-0.0108699	0.115683	0.0165653	0.0481556	0.0726748	0.000539277	-0.0720359	1	0.246398	-0.140201	-0.125756	-0.00949991	-0.103078	-0.0266065	-0.188393	-0.143574	-0.00935235	0.0396821	0.0474333	-0.0591709	0.00225485	0.403537	-0.0989037	-0.127287	-0.105546	-0.0378902	-0.0859565	-0.113824	-0.133093	0.467713	0.0210702	-0.0424352	-0.132762	0.120119
Total cholesterol	-0.0200514	0.0589056	0.0184107	0.194747	-0.0626273	0.136312	-0.20873	0.0871593	0.335223	-0.0458824	-0.189023	0.0652515	-0.0692304	-0.0969833	-0.0670923	0.00554902	0.0734782	0.0807502	0.182929	0.462092	-0.237997	-0.0683854	0.246398	1	0.346341	0.153928	0.243687	0.276075	0.0209659	0.178966	0.225518	-0.108736	-0.151923	-0.046718	-0.300795	0.0799982	0.0257748	0.0983022	0.124155	0.224388	0.231499	0.0358536	-0.241196	0.0937285	0.0841198	-0.0827169	0.379397	0.295895	0.160841
(4Z,7Z,10Z,13Z,16Z,19Z)-4,7,10,13,1 6,19-Docosahexaenoic acid	-0.229943	-0.0914432	0.199659	0.233612	-0.0591548	0.149732	-0.141303	0.16819	0.155738	0.158241	-0.284469	-0.115813	-0.205944	-0.168741	-0.182051	-0.234866	-0.167156	0.0303159	0.454691	0.469363	0.0900755	-0.0362174	-0.140201	0.346341	1	0.448993	0.436743	0.547572	0.3196	0.794958	0.621108	-0.155693	-0.29832	-0.197532	-0.2436	-0.231626	-0.392394	0.441331	0.441339	0.65199	0.413648	0.0747813	-0.201167	0.669602	-0.322811	-0.188226	0.361183	0.729354	0.538075
1-Oleoyl-sn-glycero-3-phosphocholine	-0.153882	0.00441792	0.0873429	0.0410743	-0.166154	0.0259361	-0.102414	0.1179	0.0963318	0.108346	-0.248563	-0.0460153	-0.247119	-0.233695	-0.23078	-0.319963	-0.233145	0.0469511	0.143777	0.246131	-0.253334	-0.0394897	-0.125756	0.153928	0.448993	1	0.706383	0.752766	0.407462	0.492672	0.395894	0.13556	-0.126784	-0.12162	-0.184778	-0.125309	-0.224816	0.318301	0.344051	0.255057	0.164727	-0.0104092	0.0737807	0.337044	-0.229219	-0.109336	0.0223916	0.302556	0.316022
1-Palmitoyl-sn-glycero-3-phosphocholine	-0.237675	0.0344443	0.207548	0.208695	-0.00306501	0.11038	-0.15852	0.312872	0.345061	0.0635089	-0.212071	-0.0607398	-0.261044	-0.240668	-0.234585	-0.260321	-0.257885	0.0569972	0.213682	0.376717	-0.275684	0.0902826	-0.00949991	0.243687	0.436743	0.706383	1	0.607928	0.224041	0.3922	0.413355	-0.160484	-0.168034	-0.144205	-0.27823	-0.0297764	0.000168138	0.341295	0.356754	0.284151	0.40306	0.0487829	0.060107	0.355634	-0.155198	-0.265398	0.136755	0.249439	0.276889
1-Stearoyl-2-hydroxy-sn-glycero-3-phosphocholine	-0.268429	0.0140053	0.0234468	0.114525	-0.152943	-0.03996	-0.148888	0.084742	0.113233	0.00339148	-0.245417	-0.119565	-0.323734	-0.232189	-0.218214	-0.255716	-0.174835	-0.00939585	0.08698	0.234153	-0.2438	0.00748235	-0.103078	0.276075	0.547572	0.752766	0.607928	1	0.361252	0.381083	0.350112	-0.144525	-0.239122	-0.210522	-0.201178	-0.0782255	-0.170559	0.357884	0.321947	0.318707	0.261893	0.197269	-0.10579	0.271114	-0.183275	-0.175997	0.242869	0.368199	0.431269
1,2-dioleoyl-sn-glycero-3-phosphatidylcholine	-0.182299	-0.2258	0.000564643	-0.0746715	-0.0481108	-0.0157442	0.0579753	0.0117229	-0.108302	-0.0752641	-0.0741634	-0.081853	-0.0279475	-0.0835412	-0.10848	-0.182237	0.023003	-0.0551648	0.038072	0.00443921	0.0107125	0.0264213	-0.0266065	0.0209659	0.3196	0.407462	0.224041	0.361252	1	0.306621	0.169056	0.321491	-0.00589251	0.0374637	-0.00201924	-0.0888107	-0.115644	0.143732	0.0881964	0.108274	-0.00291438	-0.115561	-0.0332319	0.163414	-0.233779	-0.0919848	-0.0609104	0.145582	0.170238
11(Z),14(Z)-Eicosadienoic Acid	-0.186396	-0.289433	0.195649	0.139822	-0.0554302	0.239652	-0.16747	0.182624	0.142317	0.137024	-0.324355	-0.028148	-0.0954345	-0.21906	-0.236963	-0.335941	-0.250739	0.0292203	0.537297	0.503625	0.14422	0.0723165	-0.188393	0.178966	0.794958	0.492672	0.3922	0.381083	0.306621	1	0.657835	-0.0551743	-0.340471	-0.233565	-0.250751	-0.298794	-0.514912	0.450156	0.488757	0.625553	0.385068	-0.0474944	-0.249179	0.74937	-0.401737	-0.152498	0.24702	0.592945	0.377301
16-Hydroxypalmitic acid	-0.171381	-0.26287	0.190799	0.317407	-0.0257878	0.279891	-0.238285	0.156474	0.208685	0.0857494	-0.366684	0.0366303	-0.0840664	-0.195049	-0.221755	-0.303685	-0.281195	0.216404	0.437183	0.513065	0.0172825	-0.151403	-0.143574	0.225518	0.621108	0.395894	0.413355	0.350112	0.169056	0.657835	1	-0.131913	-0.337658	-0.299256	-0.254076	-0.268354	-0.362015	0.718379	0.787643	0.511613	0.46097	0.155705	-0.135807	0.598489	-0.347352	-0.190032	0.250357	0.44794	0.246873
2-Ethoxyethanol	0.126123	0.00691913	-0.119892	-0.256809	0.0952928	0.0462106	0.105795	-0.401446	-0.532117	0.0176346	-0.0295045	0.196	0.222758	0.0301808	-0.0254019	-0.12317	0.166985	0.0118685	-0.104896	-0.323164	0.150107	-0.171347	-0.00935235	-0.108736	-0.155693	0.13556	-0.160484	-0.144525	0.321491	-0.0551743	-0.131913	1	0.181613	0.196064	0.206047	0.00937967	-0.0677168	-0.296511	-0.285189	-0.309367	-0.69132	-0.294356	0.263838	-0.185188	0.0810107	0.155532	-0.0805493	-0.158788	-0.194908
2-Ethyl-2-Hydroxybutyric acid	0.136408	0.234553	-0.0222994	-0.193787	0.0585931	-0.0390388	0.23021	-0.119152	-0.035676	-0.10045	0.327129	0.0446842	0.0955592	0.0964296	0.172296	0.085285	0.210813	0.0460455	-0.249955	-0.230848	-0.161554	0.123525	0.0396821	-0.151923	-0.29832	-0.126784	-0.168034	-0.239122	-0.00589251	-0.340471	-0.337658	0.181613	1	0.855932	0.0947043	0.158672	0.149787	-0.164086	-0.22822	-0.244201	-0.203584	0.130397	0.210928	-0.242056	0.342799	0.222547	-0.238765	-0.252337	-0.222834
2-Hydroxy-3-methylbutyric acid	0.120277	0.170724	-0.0239811	-0.159265	0.0525749	0.00861703	0.132516	-0.156917	-0.024857	-0.0927697	0.265538	0.176408	0.136339	0.0719332	0.0691573	-0.0157633	0.174477	0.0903129	-0.232196	-0.263651	-0.0899441	0.011039	0.0474333	-0.046718	-0.197532	-0.12162	-0.144205	-0.210522	0.0374637	-0.233565	-0.299256	0.196064	0.855932	1	0.114308	0.132612	0.118357	-0.169533	-0.222016	-0.126804	-0.162741	0.173902	0.137065	-0.148605	0.339649	0.134273	-0.155447	-0.161975	-0.226885
2-Methylglutaric acid	0.208416	0.172323	-0.0907388	-0.0986563	-0.00749303	-0.116264	0.170505	-0.0942322	-0.217584	-0.211863	0.141317	-0.041606	-0.0136082	0.0559704	0.0299341	0.0314748	0.105215	0.0932561	-0.427214	-0.297705	-0.160935	0.106542	-0.0591709	-0.300795	-0.2436	-0.184778	-0.27823	-0.201178	-0.00201924	-0.250751	-0.254076	0.206047	0.0947043	0.114308	1	0.0551283	0.0662555	-0.196172	-0.230882	-0.147044	-0.22811	-0.078824	0.217167	-0.254444	0.0440364	0.00332235	-0.0793558	-0.152304	-0.170199
3-Hydroxypropionic acid (beta-lactic acid)	0.136708	0.294498	-0.0232777	-0.162155	0.0793632	-0.133982	0.187907	0.0534042	-0.0130902	-0.187148	0.285716	-0.0423177	-0.000262171	-0.0500622	-0.0629385	0.102486	0.0491123	-0.0951163	-0.229944	-0.30326	0.0128228	-0.00853635	0.00225485	0.0799982	-0.231626	-0.125309	-0.0297764	-0.0782255	-0.0888107	-0.298794	-0.268354	0.00937967	0.158672	0.132612	0.0551283	1	0.178694	-0.206473	-0.160916	-0.4133	-0.0977427	0.131652	-0.0163497	-0.30683	0.162857	-0.10694	0.022773	-0.210282	-0.122224
4-Pyridinecarboxylic acid	0.0229294	0.262479	0.0617453	0.0420207	0.0824693	-0.203077	0.0409803	0.0330605	0.121329	-0.0830652	0.108224	-0.0419024	0.24198	-0.0669694	-0.0518611	0.0722207	-0.0426206	-0.11613	-0.212283	-0.141246	-0.120184	0.00399919	0.403537	0.0257748	-0.392394	-0.224816	0.000168138	-0.170559	-0.115644	-0.514912	-0.362015	-0.0677168	0.149787	0.118357	0.0662555	0.178694	1	-0.165343	-0.206367	-0.385833	-0.0984817	0.148944	0.0235259	-0.395776	0.644975	-0.0123923	-0.0652617	-0.26104	-0.0761598
9-OxoODE	-0.244552	-0.121751	0.137116	0.178733	-0.0365851	0.0526035	-0.210189	0.139504	0.193363	0.0757944	-0.278899	-0.101883	-0.183628	-0.185547	-0.212831	-0.255056	-0.270733	0.144943	0.26308	0.357313	-0.0498265	-0.109461	-0.0989037	0.0983022	0.441331	0.318301	0.341295	0.357884	0.143732	0.450156	0.718379	-0.296511	-0.164086	-0.169533	-0.196172	-0.206473	-0.165343	1	0.861133	0.405945	0.493602	0.456234	-0.223119	0.367623	-0.231462	-0.227276	0.123571	0.371147	0.220779
9R,10S-EpOME	-0.121819	-0.145971	0.125965	0.17821	-0.0615307	0.0894965	-0.234223	0.155162	0.206697	0.0345877	-0.340597	0.00279309	-0.124377	-0.221834	-0.232084	-0.264748	-0.28836	0.195465	0.28776	0.37833	-0.02116	-0.114271	-0.127287	0.124155	0.441339	0.344051	0.356754	0.321947	0.0881964	0.488757	0.787643	-0.285189	-0.22822	-0.222016	-0.230882	-0.160916	-0.206367	0.861133	1	0.393779	0.480157	0.492568	-0.175078	0.465633	-0.259777	-0.146453	0.169026	0.343567	0.273942
Acetylcarnitine	-0.297278	-0.167765	0.212131	0.172333	-0.0187885	0.133895	-0.115343	0.181302	0.215582	0.101579	-0.167029	-0.13737	-0.223049	-0.203261	-0.201585	-0.225895	-0.169749	0.0572663	0.220142	0.420154	-0.139632	0.0358891	-0.105546	0.224388	0.65199	0.255057	0.284151	0.318707	0.108274	0.625553	0.511613	-0.309367	-0.244201	-0.126804	-0.147044	-0.4133	-0.385833	0.405945	0.393779	1	0.440939	0.0186792	-0.179196	0.611905	-0.2623	-0.141013	0.294915	0.664977	0.242568
Acetylglycine	-0.12241	-0.158127	0.150323	0.227726	-0.0568558	0.118038	-0.109848	0.459954	0.569423	0.0329519	-0.0972937	-0.19526	-0.236939	-0.158453	-0.138383	-0.0632616	-0.223766	0.0843035	0.266982	0.489091	-0.151092	0.118432	-0.0378902	0.231499	0.413648	0.164727	0.40306	0.261893	-0.00291438	0.385068	0.46097	-0.69132	-0.203584	-0.162741	-0.22811	-0.0977427	-0.0984817	0.493602	0.480157	0.440939	1	0.19148	-0.151309	0.39471	-0.226702	-0.23088	0.299348	0.316552	0.177473
all cis-(6,9,12)-Linolenic acid	-0.138432	0.241659	0.0477719	-0.0342617	-0.114135	-0.15827	-0.0812693	0.00628459	0.117276	-0.171649	-0.0940053	0.00506369	-0.0846944	-0.138277	-0.174659	-0.132578	-0.184941	-0.0560374	-0.124727	-0.00999158	-0.14917	0.0404123	-0.0859565	0.0358536	0.0747813	-0.0104092	0.0487829	0.197269	-0.115561	-0.0474944	0.155705	-0.294356	0.130397	0.173902	-0.078824	0.131652	0.148944	0.456234	0.492568	0.0186792	0.19148	1	-0.063962	0.0303004	0.105437	-0.0759952	0.0942555	0.0578086	0.143457
Anthranilic acid (Vitamin L1)	-0.140576	0.26951	-0.0390908	-0.22373	0.00491413	-0.110564	0.132282	-0.163255	-0.208296	0.0729661	0.0474129	-0.0841909	-0.0357952	0.00574032	0.0102349	-0.0812988	-0.129645	-0.0516231	-0.266771	-0.230083	-0.202107	-0.0763716	-0.113824	-0.241196	-0.201167	0.0737807	0.060107	-0.10579	-0.0332319	-0.249179	-0.135807	0.263838	0.210928	0.137065	0.217167	-0.0163497	0.0235259	-0.223119	-0.175078	-0.179196	-0.151309	-0.063962	1	-0.274836	-0.0498152	-0.00836559	-0.0410581	-0.258531	-0.283608
Arachidic acid	-0.0582428	-0.224284	0.218318	0.261091	0.024496	0.282908	-0.187733	0.224711	0.253291	0.0154303	-0.336515	0.0694882	-0.227859	-0.224332	-0.231894	-0.264411	-0.149323	0.200842	0.465165	0.515536	0.07303	0.0951626	-0.133093	0.0937285	0.669602	0.337044	0.355634	0.271114	0.163414	0.74937	0.598489	-0.185188	-0.242056	-0.148605	-0.254444	-0.30683	-0.395776	0.367623	0.465633	0.611905	0.39471	0.0303004	-0.274836	1	-0.28606	-0.18343	0.164863	0.712983	0.348221
Benzoic acid	0.101806	0.272303	0.0482643	9.64e-05	-0.000621983	-0.165654	0.0571952	-0.0765163	0.0502792	-0.145985	0.164686	0.0927377	0.292147	-0.056884	-0.089532	-0.0175401	-0.0423379	-0.000363051	-0.212259	-0.191574	-0.0706386	-0.0721222	0.467713	0.0841198	-0.322811	-0.229219	-0.155198	-0.183275	-0.233779	-0.401737	-0.347352	0.0810107	0.342799	0.339649	0.0440364	0.162857	0.644975	-0.231462	-0.259777	-0.2623	-0.226702	0.105437	-0.0498152	-0.28606	1	0.0207932	-0.0673044	-0.234122	-0.116289
Betaine	0.301931	0.0281537	-0.018265	-0.101347	0.0901233	-0.0147819	-0.00410083	-0.0129233	-0.05615	0.0057521	-0.0415088	-0.0341292	0.092727	0.221691	0.345167	0.0574652	0.173471	-0.138691	-0.06812	-0.0845394	0.0223539	0.0353041	0.0210702	-0.0827169	-0.188226	-0.109336	-0.265398	-0.175997	-0.0919848	-0.152498	-0.190032	0.155532	0.222547	0.134273	0.00332235	-0.10694	-0.0123923	-0.227276	-0.146453	-0.141013	-0.23088	-0.0759952	-0.00836559	-0.18343	0.0207932	1	-0.176426	-0.121211	-0.143848
Caffeine	-0.162417	0.0650101	-0.0126044	0.189301	-0.0137118	-0.0858264	-0.0549153	-0.0648597	-0.0172867	0.0213467	-0.110776	0.00966612	-0.0871451	-0.0843774	-0.0687398	-0.104864	-0.0221584	0.0564977	0.108896	0.109869	0.0277612	-0.0733671	-0.0424352	0.379397	0.361183	0.0223916	0.136755	0.242869	-0.0609104	0.24702	0.250357	-0.0805493	-0.238765	-0.155447	-0.0793558	0.022773	-0.0652617	0.123571	0.169026	0.294915	0.299348	0.0942555	-0.0410581	0.164863	-0.0673044	-0.176426	1	0.31643	0.0756613
Capric acid	-0.148941	0.00193423	0.226777	0.278716	0.14485	0.107447	-0.17088	0.212126	0.206068	0.0313861	-0.284129	0.00245357	-0.164562	-0.18729	-0.170378	-0.184222	-0.0974456	0.0747673	0.309329	0.417929	-0.0273509	-0.0791335	-0.132762	0.295895	0.729354	0.302556	0.249439	0.368199	0.145582	0.592945	0.44794	-0.158788	-0.252337	-0.161975	-0.152304	-0.210282	-0.26104	0.371147	0.343567	0.664977	0.316552	0.0578086	-0.258531	0.712983	-0.234122	-0.121211	0.31643	1	0.347883
Chenodeoxycholate	-0.0334106	0.0440346	0.156834	0.180772	0.0599595	0.0450958	-0.183632	0.0795342	0.156613	-0.0512949	-0.19528	-0.0724311	-0.0626736	-0.116557	-0.0954171	-0.0588698	-0.120248	0.152293	0.265002	0.36502	-0.0252875	0.200005	0.120119	0.160841	0.538075	0.316022	0.276889	0.431269	0.170238	0.377301	0.246873	-0.194908	-0.222834	-0.226885	-0.170199	-0.122224	-0.0761598	0.220779	0.273942	0.242568	0.177473	0.143457	-0.283608	0.348221	-0.116289	-0.143848	0.0756613	0.347883	1
Choline	0.167253	0.122129	-0.0447073	0.0519052	0.16353	-0.010456	-0.265426	0.00996649	0.138239	-0.158522	-0.20947	-0.0533861	0.033918	-0.022523	0.0418895	0.0837191	0.0451031	0.11186	-0.152218	0.0371228	-0.226666	-0.0755484	-0.00632072	0.199213	-0.14523	-0.119239	-0.180365	-0.0868497	-0.309338	-0.142407	-0.00757379	-0.0421704	0.172468	0.182616	0.179316	0.021683	0.000572232	-0.0866831	-0.03098	0.0936649	-0.0324757	0.0691572	0.0992896	-0.146527	0.096551	0.390408	0.105396	0.063592	-0.159476
cis-9-Palmitoleic acid	-0.250719	-0.023698	0.214342	0.0664482	-0.00407358	0.0708338	-0.0898586	0.043986	0.0111271	0.0362786	-0.267586	-0.0463881	0.0251064	-0.207169	-0.209577	-0.286851	-0.176406	0.0388833	0.365541	0.308525	0.086817	0.0232627	-0.132337	0.255101	0.678191	0.447966	0.271694	0.364325	0.333555	0.718692	0.391294	0.190503	-0.115121	-0.054096	-0.159454	-0.243667	-0.316277	0.304372	0.270907	0.517135	0.128492	0.00308662	-0.154712	0.495685	-0.228826	-0.0873576	0.344806	0.608816	0.302182
Citrate	-0.301302	-0.0235511	0.286388	0.262367	0.0130539	0.038298	-0.18086	0.332442	0.416117	0.110464	-0.244843	-0.19765	-0.239115	-0.20825	-0.17779	-0.202402	-0.314079	0.0936085	0.36126	0.540921	-0.104791	0.101059	-0.102117	0.24341	0.683735	0.334134	0.518029	0.405927	0.116171	0.598918	0.589918	-0.483531	-0.307159	-0.255002	-0.159389	-0.135721	-0.18138	0.597354	0.552779	0.615051	0.73783	0.162791	-0.0882904	0.55107	-0.263316	-0.235511	0.291851	0.574839	0.326683
Creatinine	0.437144	0.0503883	-0.070113	0.2662	0.291871	0.254366	-0.22047	-0.127222	0.0799526	-0.0548666	-0.262541	-0.043538	-0.243218	-0.17136	-0.0522242	-0.0916978	0.168695	0.564419	0.140103	0.283721	-0.155632	-0.0284198	-0.014485	0.157319	0.0276315	0.213942	0.0441846	0.0803435	-0.174542	0.0760427	0.171467	0.0745429	0.0549447	0.0540908	0.120216	-0.165746	-0.225578	0.0256739	0.0536914	0.177713	0.00952306	-0.126146	0.0123643	0.137439	-0.0607924	0.17222	0.0453284	0.124589	-0.0109399
D-Allose	0.168513	0.263266	-0.0150451	-0.135138	0.0727366	-0.10673	0.145298	0.0936917	0.0280258	-0.165706	0.239864	-0.0237765	0.00324898	-0.0536407	-0.0588741	0.109488	0.0532029	-0.0898707	-0.197975	-0.258729	0.0211214	-0.0155124	-0.00240576	0.102312	-0.203439	-0.150718	-0.0556684	-0.0994529	-0.117657	-0.249571	-0.242479	-0.0307323	0.102008	0.0915163	0.0413766	0.979588	0.133648	-0.202999	-0.146208	-0.388372	-0.0536708	0.132581	-0.0450041	-0.263335	0.102556	-0.0856985	0.0431108	-0.188042	-0.100242
D-erythro-Sphingosine-1-phosphate	-0.23343	-0.256878	0.189463	0.323625	-0.0169384	0.187227	-0.270096	0.184863	0.220771	0.183087	-0.328881	-0.19308	-0.325701	-0.104662	-0.1396	-0.188274	-0.213342	0.15359	0.436157	0.498154	0.0218009	-0.0887312	-0.130584	0.14496	0.655718	0.393795	0.480391	0.395473	0.20996	0.591328	0.682254	-0.287772	-0.431574	-0.364284	-0.229917	-0.271768	-0.341619	0.473443	0.459267	0.614188	0.482704	-0.146584	-0.197499	0.64913	-0.339457	-0.193261	0.18574	0.536655	0.303586
D-Mannose	0.171367	0.270999	-0.0213367	-0.136049	0.0798902	-0.104487	0.143943	0.0855726	0.0223535	-0.166676	0.239733	-0.0265176	-0.00366717	-0.0531257	-0.0565636	0.113637	0.0618206	-0.0864911	-0.204252	-0.260092	0.0143883	-0.0131631	0.00262535	0.107224	-0.208126	-0.152113	-0.051678	-0.103431	-0.124175	-0.255054	-0.248167	-0.0260068	0.104144	0.0929552	0.0450546	0.982214	0.143347	-0.20963	-0.149154	-0.388396	-0.0611782	0.128479	-0.0430085	-0.26699	0.111034	-0.089586	0.045712	-0.187335	-0.100808
D-Pipecolinic acid	-0.0245753	-0.140722	0.0581007	0.172639	-0.0537284	-0.00477112	-0.156074	0.218695	0.198194	-0.0145248	-0.182761	0.0539354	-0.121965	-0.0663906	-0.067782	-0.133702	-0.140691	0.106093	0.273483	0.386387	-0.028928	0.0355463	-0.11226	0.172714	0.511277	0.355416	0.338638	0.315921	0.134625	0.554213	0.468818	-0.26604	-0.331572	-0.194265	-0.137122	-0.137466	-0.25998	0.330178	0.439755	0.445925	0.380338	-0.000193384	-0.222057	0.491323	-0.193981	-0.0442017	0.0896839	0.311838	0.427316
D-Proline	0.0827862	0.265798	0.13343	0.14194	0.119235	-0.0457686	-0.197007	0.0188934	0.135261	-0.148192	-0.147486	-0.00575317	0.0864764	-0.141992	-0.0310407	-0.0372086	-0.000234942	-0.0558575	-0.0814192	0.0618761	-0.158481	-0.000232721	0.268498	0.203372	-0.0931765	0.0303018	0.112351	0.0412452	-0.206467	-0.226544	-0.0215332	-0.0501111	0.159903	0.0393716	0.0488527	0.130577	0.409241	0.102104	0.128969	-0.115861	0.0284275	0.220448	-0.0053931	-0.236841	0.339239	0.26311	0.0279564	-0.0256657	0.12216
D-Quinovose	0.117328	-0.169823	-0.0168992	-0.163896	0.0493294	0.0681422	0.0784523	-0.0624038	-0.0391094	0.116251	-0.0447919	-0.0781341	-0.128757	0.0821406	0.0717848	-0.0169167	0.0912737	0.00105231	-0.0455502	0.0453746	-0.160103	-0.0520597	0.0605112	-0.215102	-0.123979	0.124609	0.0607295	-0.0884906	0.200144	-0.123747	0.0496409	0.284121	0.273063	0.144684	-0.00865639	-0.264564	0.146831	0.0375999	0.0150661	0.0013002	-0.110745	0.00843371	0.161103	0.00439372	0.00382508	0.259723	-0.268894	-0.0959767	-0.193245
D-Tagatose	0.166269	0.294459	-0.0328731	-0.136614	0.0896394	-0.119442	0.170949	0.0550083	-0.000308617	-0.192667	0.270142	-0.0263089	-0.00313883	-0.0499876	-0.0529491	0.120715	0.0739716	-0.0924802	-0.22688	-0.27793	-0.0052766	0.0085032	0.00303192	0.0953227	-0.223231	-0.134345	-0.0310474	-0.0920793	-0.103791	-0.287022	-0.264555	0.0040358	0.149904	0.122858	0.0510647	0.991549	0.178204	-0.210191	-0.156757	-0.409405	-0.0934433	0.139931	-0.0295101	-0.286936	0.142033	-0.100654	0.040146	-0.194357	-0.105032
D-Threitol	0.176736	0.281359	-0.0385063	-0.137381	0.0939567	-0.115581	0.176245	0.0574256	-0.00119428	-0.185364	0.270506	-0.0171667	-0.00599398	-0.0560384	-0.0582875	0.117917	0.0853211	-0.0781771	-0.22032	-0.27497	0.00188524	0.0113951	-0.00184136	0.0993224	-0.215677	-0.140718	-0.0376192	-0.0957393	-0.0970003	-0.278344	-0.256807	0.00921746	0.141554	0.120915	0.0569099	0.98999	0.168729	-0.20832	-0.151565	-0.403353	-0.0890603	0.132771	-0.0423523	-0.281762	0.133619	-0.103998	0.0431701	-0.193628	-0.10403
Decanoyl-L-carnitine	-0.146722	0.00332022	0.148649	0.190289	0.0353415	0.12426	-0.0876391	0.168128	0.151182	0.015546	-0.209765	-0.0382567	-0.214385	-0.186825	-0.178781	-0.2087	-0.0801718	0.14245	0.215	0.390559	-0.126684	-0.00975418	-0.167706	0.2772	0.697705	0.335436	0.242641	0.379463	0.17005	0.575571	0.431895	-0.144249	-0.119137	-0.00241368	-0.143272	-0.178449	-0.373953	0.365395	0.333015	0.66654	0.257181	0.153829	-0.204336	0.637734	-0.261655	-0.177	0.265869	0.841054	0.377798
Dihydroxyacetone	0.156428	0.287015	-0.0364413	-0.155201	0.0594776	-0.125486	0.148018	0.0613481	-1.37e-05	-0.19068	0.243614	-0.0276929	-0.0173623	-0.0542962	-0.0552866	0.108082	0.06805	-0.0985063	-0.221131	-0.276621	0.000569507	0.0197628	0.0151246	0.0905608	-0.229062	-0.132282	-0.0588219	-0.0867499	-0.116015	-0.273395	-0.253724	0.00279937	0.138626	0.112524	0.0580366	0.987293	0.143438	-0.202263	-0.149409	-0.402924	-0.0893882	0.15341	-0.0331574	-0.278386	0.132363	-0.0817752	0.0383635	-0.195869	-0.109153
Dimethylglycine	0.265681	-0.0915354	-0.234634	-0.147675	0.00604644	-0.0347243	0.288405	0.0598718	-0.12574	-0.0850756	0.0435749	0.0547042	0.141442	0.0980353	0.132356	0.145105	0.158822	0.0837738	-0.211668	-0.191555	-0.00304918	0.157352	-0.0477266	-0.140784	-0.124651	-0.0544408	-0.199823	-0.106747	0.209317	-0.100679	-0.141875	0.334945	0.144401	0.0976903	0.253064	-0.100513	-0.00257222	-0.261652	-0.202907	-0.161815	-0.247252	-0.137817	0.17317	-0.124175	-0.0711421	0.203226	-0.129942	-0.158456	-0.162848
DL-3-Phenyllactic acid	0.176726	0.172305	-0.0902098	0.0281682	0.285682	-0.0401616	0.14068	-0.153182	-0.108541	-0.111325	0.222715	0.155969	0.11893	0.05832	0.0659986	0.0828467	0.131045	0.29889	-0.0992372	-0.199503	0.0134178	-0.0101171	0.00499786	-0.0624267	-0.274675	-0.109105	-0.0611395	-0.199572	-0.00407222	-0.288153	-0.329853	0.185928	0.415883	0.398778	0.0723756	0.0359481	0.0987338	-0.194595	-0.28575	-0.220074	-0.179013	-0.123591	0.118434	-0.253375	0.260565	-0.00490782	-0.0490296	-0.218738	-0.233886
DL-Indole-3-lactic acid	-0.0997	-0.0936382	0.252421	0.190745	0.165674	0.313106	-0.298537	0.125269	0.208527	0.0936659	-0.349811	-0.112971	-0.22338	-0.237108	-0.221294	-0.133327	-0.0924728	0.123836	0.407554	0.457957	-0.0436288	-0.183238	-0.0619018	0.281862	0.290788	0.348005	0.408881	0.201737	0.00265391	0.321343	0.429613	0.0491433	-0.216036	-0.276427	-0.220573	-0.126188	-0.122665	0.189503	0.207943	0.31604	0.208161	-0.202798	0.0353565	0.272162	-0.213081	-0.100776	0.117465	0.34572	0.0470036
DL-lactate	-0.0931102	-0.0561957	0.192344	0.236905	0.0994635	0.0910558	-0.00706766	0.289066	0.362401	0.287069	-0.0530805	-0.16516	-0.202836	-0.0241413	-0.0517974	-0.0984224	-0.143972	0.10796	0.235404	0.304901	-0.093918	-0.107554	0.110434	0.230517	0.455644	0.332363	0.551342	0.265795	-0.0341282	0.40517	0.449692	-0.373827	-0.114897	-0.0427378	-0.182649	-0.116263	-0.0529844	0.491928	0.418114	0.45383	0.539143	-0.0093077	-0.183326	0.397641	-0.0202258	-0.141418	0.216401	0.389718	0.0967103
DL-Norvaline	-0.119862	-0.223845	0.0974131	0.162705	-0.0260579	0.271534	-0.183892	0.145108	0.185364	0.178893	-0.226263	-0.00824051	-0.11938	-0.114941	-0.128915	-0.145556	-0.120264	0.0508078	0.331878	0.310424	0.111601	-0.037433	-0.104636	-0.0669726	0.21058	0.243706	0.127595	0.169603	-0.11617	0.432425	0.434714	-0.196713	-0.258623	-0.224213	-0.148719	-0.179749	-0.255498	0.401987	0.334925	0.295393	0.345671	-0.108756	-0.152581	0.378752	-0.249829	-0.120004	-0.0506767	0.208069	0.0122552
Docosatrienoic Acid	-0.0587684	-0.208459	0.192723	0.140147	-0.048363	0.256517	-0.106357	0.191399	0.104366	0.0887569	-0.318693	0.038995	-0.0803477	-0.207519	-0.209712	-0.320157	-0.197239	0.101315	0.49648	0.441233	0.152637	0.00784341	-0.158491	0.175641	0.777895	0.543308	0.412775	0.358172	0.389724	0.905207	0.59425	0.0818764	-0.239856	-0.14715	-0.188559	-0.187104	-0.470852	0.359113	0.434412	0.517643	0.276664	-0.076401	-0.244489	0.726686	-0.327055	-0.158073	0.199198	0.611023	0.371847
Dodecanoic acid	-0.200273	-0.136006	0.270089	0.437299	-0.00433136	0.185568	-0.230127	0.32328	0.376996	0.0290669	-0.341438	-0.0513695	-0.200345	-0.214864	-0.154273	-0.106611	-0.114836	0.176479	0.50823	0.63401	0.0253918	0.0043394	-0.10589	0.320013	0.732563	0.348513	0.431301	0.375087	0.199672	0.705958	0.694747	-0.368676	-0.469468	-0.418095	-0.276339	-0.333267	-0.303711	0.509018	0.539446	0.646562	0.624106	-0.0251602	-0.22044	0.709801	-0.377827	-0.216195	0.343508	0.632239	0.331719
Eicosapentaenoic acid	-0.0182296	0.173929	0.123505	0.187911	-0.0130864	-0.0202386	-0.0122542	0.104943	0.292079	-0.0971866	0.0377509	-0.0861408	-0.0943554	0.19169	0.323303	0.560486	0.378984	0.1257	0.056168	0.230384	-0.160428	0.101195	-0.00356116	0.158926	0.0250767	-0.0555084	0.0668443	0.0484241	-0.214713	-0.0862783	0.0440719	-0.457488	-0.044059	-0.0555349	-0.10656	-0.00554365	0.165857	0.113867	0.147162	0.0686355	0.251823	0.170457	-0.0874784	0.0457338	-0.0332229	-0.0854841	-0.0229031	0.0577672	0.0614207
Enterostatin human	0.228867	0.251126	0.046602	-0.0613041	0.0144106	-0.190836	0.0552152	0.0743686	0.256024	-0.245662	0.127944	0.0120623	0.0177562	0.286875	0.358709	0.358845	0.276293	0.0315254	-0.160226	0.0170573	-0.231531	0.156396	0.365866	0.0667551	-0.351967	-0.266214	-0.155473	-0.191823	-0.291222	-0.453707	-0.252523	-0.213624	0.502854	0.311475	-0.0321359	0.21049	0.363001	-0.0874935	-0.106564	-0.312027	-0.0209052	0.284385	-0.0387074	-0.251967	0.480996	0.227271	-0.17076	-0.243664	-0.0767429
Ergothioneine	-0.201998	-0.275016	0.142721	0.189943	-0.0118262	0.349858	-0.1973	0.0441676	0.098564	0.0790707	-0.242665	-0.100967	-0.199614	-0.133115	-0.147899	-0.113417	-0.118591	0.187969	0.323902	0.346833	0.0470033	-0.0899624	-0.0550029	0.137247	0.282859	0.102119	0.22426	0.171987	0.0901385	0.285147	0.523279	-0.180637	-0.210848	-0.205964	-0.209204	-0.228635	-0.181493	0.316358	0.363426	0.346517	0.364537	-0.0417569	-0.0950047	0.36952	-0.23517	-0.282256	0.193562	0.212249	0.0206527
Ethyl 3-hydroxybutyrate	0.119743	0.00210883	-0.0876866	-0.227808	0.111782	0.0665238	0.0877873	-0.404174	-0.511795	-0.023652	-0.0110076	0.231132	0.292119	0.0374061	-0.0204722	-0.104836	0.147286	0.0460257	-0.0570647	-0.315693	0.217105	-0.187594	-0.00112105	-0.126933	-0.156569	0.0788219	-0.1912	-0.186221	0.292632	-0.0517202	-0.116807	0.979404	0.157153	0.185267	0.246267	0.00562997	-0.0530751	-0.300404	-0.279577	-0.315331	-0.686926	-0.29359	0.26858	-0.184955	0.097158	0.112944	-0.0890377	-0.162287	-0.183681
Glycerophosphocholine	-0.083804	-0.0844705	0.137265	0.267229	0.0300656	0.221239	-0.29457	0.297283	0.429028	0.13076	-0.326134	-0.131683	-0.268575	-0.179339	-0.132257	-0.139299	-0.135938	0.0826389	0.308938	0.4573	-0.160235	0.0186815	0.119957	0.214212	0.350004	0.433108	0.756006	0.410265	-0.0462444	0.269752	0.430476	-0.369984	-0.175032	-0.2075	-0.238962	-0.103189	0.0243392	0.407461	0.425661	0.274908	0.532485	0.0367276	0.0526705	0.358605	-0.151408	-0.191998	0.117576	0.249148	0.184039
Glycochenodeoxycholate	0.269821	0.301037	0.00616182	-0.0275339	0.0681613	-0.00921412	0.14928	0.0467521	-0.00327709	-0.162195	0.150605	-0.0626342	0.0452889	0.0938903	0.142241	0.0306552	0.0397974	0.0853518	-0.236033	-0.17592	-0.117279	0.093634	-0.049647	-0.20345	-0.189268	-0.146882	-0.154053	-0.161602	-0.0447211	-0.229649	-0.196231	0.00561895	0.254064	0.232323	0.485064	0.171861	0.0872064	-0.0578011	-0.0966829	-0.258046	-0.0788368	0.0526593	0.132013	-0.191027	0.0456347	0.133531	-0.0341975	-0.0814838	-0.0147725
Glycocholic acid	0.210078	0.244876	0.026587	-0.0781356	-0.0396353	-0.0857772	0.0922695	0.0222589	-0.0478902	-0.181709	0.0874947	-0.0236462	0.0688155	0.124105	0.24156	0.0199754	0.0348716	0.0541412	-0.238859	-0.197679	-0.132515	0.144684	-0.0692384	-0.303145	-0.217414	-0.0934307	-0.178954	-0.143208	-0.00295595	-0.19964	-0.175795	0.0871139	0.212032	0.124796	0.61398	0.00835869	0.0238407	-0.0861146	-0.138874	-0.203834	-0.131071	-0.0721689	0.13629	-0.220695	0.024918	0.271364	-0.0636124	-0.112721	-0.091911
His-Pro	0.135126	0.153181	-0.236029	-0.351253	0.0797894	-0.193815	0.431702	-0.106475	-0.19946	-0.0257341	0.487794	0.109061	0.20937	0.164745	0.164303	0.281232	0.244035	-0.100011	-0.520861	-0.583713	-0.0424733	0.0479282	-0.0256917	-0.238256	-0.415908	-0.407471	-0.471179	-0.346827	-0.187728	-0.432093	-0.469622	0.122351	0.486597	0.479419	0.187389	0.138436	0.0242409	-0.30146	-0.294668	-0.255891	-0.280615	0.195301	0.143255	-0.41891	0.164981	0.175336	-0.187065	-0.359468	-0.310569
Hydroxyisocaproic acid	0.091642	0.217318	0.027784	-0.117957	0.0243347	-0.0335262	0.15928	-0.0498369	0.0498965	-0.141833	0.242686	0.0515879	0.0354833	0.0306881	0.0830276	0.0224415	0.123979	0.0437732	-0.173719	-0.125632	-0.177843	0.148228	0.0200374	-0.0996138	-0.149958	0.00371166	0.0187725	-0.117307	0.0697538	-0.198668	-0.211015	0.104257	0.941581	0.838907	0.0301393	0.138143	0.118322	-0.0538523	-0.106052	-0.125008	-0.082539	0.185185	0.172592	-0.0965952	0.285234	0.104642	-0.199188	-0.165713	-0.126683
Hypoxanthine	0.037397	0.0936179	0.0837025	-0.266123	-0.00058889	0.0102712	0.200387	0.0892701	0.0357702	0.145563	0.176414	-0.107932	0.0719704	0.111259	-0.0488768	0.0172266	-0.0475005	-0.11159	-0.255042	-0.289918	0.00332762	-0.10185	0.175104	-0.0340372	-0.238162	-0.224024	-0.186768	-0.216208	-0.131016	-0.226166	-0.264885	0.111299	0.155139	0.250097	0.205189	0.0700838	0.327981	-0.149301	-0.214133	-0.078518	-0.0397819	0.102207	-0.0328453	-0.277348	0.349165	0.0223142	0.00947551	-0.210055	-0.31798
ketoisocaproic acid	-0.121926	-0.0656384	0.213297	0.153351	0.0387147	0.174282	0.0807894	0.315312	0.271226	0.143623	0.0216584	-0.162053	-0.121424	-0.144703	-0.156172	-0.124965	-0.127141	-0.012187	0.221733	0.293943	-0.088678	1.77e-05	-0.017436	0.169848	0.281709	0.441754	0.452175	0.262229	0.0441776	0.345123	0.263923	-0.123844	-0.163186	-0.171327	-0.114592	0.013742	-0.155393	0.104997	0.0918143	0.287936	0.236443	-0.235565	-0.0435204	0.246272	-0.0879803	-0.117236	-0.0696273	0.218257	-0.0594523
L-(-)Sorbose	-0.236003	-0.108615	0.24352	0.165276	0.00329502	0.134276	-0.0948205	0.222723	0.241979	0.0716719	-0.135156	-0.146825	-0.224993	-0.240463	-0.238081	-0.218554	-0.178619	0.0337398	0.171321	0.390356	-0.161629	0.00893653	-0.140364	0.269534	0.633376	0.232873	0.285482	0.299075	0.0745358	0.604115	0.496229	-0.345402	-0.243038	-0.112219	-0.120433	-0.182324	-0.380856	0.379454	0.391896	0.955095	0.464809	0.051319	-0.185688	0.582962	-0.286298	-0.140695	0.312683	0.645233	0.225625
L-Arginine	0.0331626	0.281824	0.0195697	-0.167038	0.00865895	-0.119737	-0.114314	-0.103879	-0.0393632	-0.161568	-0.0474054	0.0434089	0.0667148	0.0247077	0.10328	0.134596	0.0871923	-0.213273	-0.215899	-0.218305	-0.041217	-0.0595372	-0.0503864	-0.0597077	-0.417763	-0.262736	-0.285822	-0.235269	-0.344844	-0.433107	-0.245926	0.0976663	0.204177	0.100933	0.116904	0.232253	0.181769	-0.218115	-0.150561	-0.29669	-0.283452	0.278606	0.242162	-0.386759	0.151863	0.28434	-0.105727	-0.287528	-0.157558
L-Fucose	-0.0291904	0.211872	0.0434494	-0.0731188	0.00785882	-0.197778	0.0529422	-0.0195311	0.0694151	-0.0448818	0.12982	-0.0602397	0.230134	-0.0322841	-0.0321835	0.0749126	-0.107866	-0.107352	-0.208715	-0.205177	-0.0441377	-0.0435996	0.357681	-0.0634137	-0.401556	-0.261556	-0.0965024	-0.179441	-0.0984146	-0.499942	-0.368025	-0.130394	0.134547	0.0899217	0.106686	0.206822	0.873493	-0.116243	-0.132125	-0.353527	-0.134901	0.16644	0.0055727	-0.358273	0.567179	-0.0276148	-0.15566	-0.275127	-0.0551877
L-Glutamine	-0.0783636	0.155484	0.151669	0.140688	0.0394002	0.0522637	-0.227944	0.0381269	0.0821124	0.109841	-0.32417	-0.0224049	-0.194054	-0.319784	-0.296714	-0.470415	-0.323487	0.0444962	0.123687	0.25921	-0.154523	0.00927666	-0.0348045	-0.00807784	0.150622	0.331907	0.346068	0.283545	0.0118973	0.121061	0.32568	0.00863719	-0.113529	-0.222143	-0.0425303	-0.216148	0.0276339	0.402028	0.372897	0.191446	0.110191	0.193079	0.175495	0.0968263	-0.0725674	0.0350466	-0.0122706	0.0823997	0.231471
L-Gulonic gamma-lactone	0.0873508	0.23622	-0.031524	0.0591099	0.117057	-0.16941	0.128634	-0.0987447	-0.138867	-0.127977	0.0643291	0.0350463	0.0538409	-0.150072	-0.230115	-0.0916913	-0.100209	-0.0400693	-0.179857	-0.265841	0.0653639	0.186929	-0.0381271	-0.218467	-0.150102	-0.0737775	-0.094347	-0.0628774	0.0597266	-0.171472	-0.208391	0.186798	0.0220082	0.0408075	0.0972113	0.421116	0.276329	-0.145776	-0.125605	-0.288733	-0.304038	0.208213	0.0238234	-0.0508475	0.191632	-0.114625	-0.167932	-0.0525165	0.0135577
L-Histidine	-0.118967	-0.161853	0.222896	0.313454	-0.0474631	0.20464	-0.33086	0.14176	0.182897	0.134883	-0.438369	-0.0629247	-0.207125	-0.235992	-0.240009	-0.28121	-0.281855	0.108289	0.389019	0.526185	-0.0688782	-0.141961	-0.124102	0.20252	0.332711	0.422559	0.481923	0.341651	0.0513621	0.355186	0.505273	-0.0310922	-0.366629	-0.373984	-0.120381	-0.218599	-0.179936	0.265428	0.325709	0.321516	0.257927	-0.145271	-0.0388241	0.341157	-0.252993	-0.133497	0.125908	0.248501	0.159464
L-Leucine	-0.0580823	0.0548165	0.191923	0.235776	0.0687681	0.192774	-0.141706	0.171701	0.222708	0.0922246	-0.226046	-0.113546	-0.159172	-0.320977	-0.302502	-0.235984	-0.213137	0.173278	0.254097	0.369355	-0.139492	-0.154409	-0.0814874	0.279962	0.387761	0.422636	0.463297	0.188884	0.0348774	0.326937	0.454677	-0.0249228	-0.0939328	-0.115493	-0.231727	0.0290313	-0.119609	0.232409	0.294561	0.320338	0.245167	-0.0188807	0.182896	0.337512	-0.131012	-0.147328	0.0625196	0.360213	0.115292
L-Palmitoylcarnitine	-0.159353	-0.182553	0.197808	0.229329	0.0193583	0.14938	-0.132066	0.242868	0.212258	0.0454238	-0.219278	-0.0824539	-0.266426	-0.135758	-0.160624	-0.258898	-0.107477	0.07408	0.34052	0.383673	-0.0363629	0.0442708	-0.0327631	0.148149	0.565652	0.546073	0.58498	0.455381	0.287529	0.585771	0.45301	-0.104172	-0.237727	-0.179246	-0.10491	-0.233815	-0.215718	0.347618	0.299224	0.499659	0.271744	-0.145589	-0.270431	0.57479	-0.247984	-0.15303	0.0656234	0.483702	0.232686
L-Pyroglutamic acid	-0.0789304	-0.0737642	0.194203	0.253639	0.114457	0.160025	-0.120456	0.275913	0.258407	0.0673474	-0.228472	-0.00857243	-0.215659	-0.17947	-0.151218	-0.279417	-0.183267	0.194112	0.302948	0.436314	-0.0807699	-0.00312092	-0.0843213	0.0947285	0.566554	0.360806	0.423002	0.269546	0.0213213	0.567975	0.644417	-0.256713	-0.24929	-0.219366	-0.109723	-0.257406	-0.341774	0.481801	0.542292	0.636528	0.440977	-0.0238997	-0.0912058	0.656248	-0.273915	-0.167081	0.201234	0.604477	0.314483
L-Rhamnose	0.108772	-0.187309	-0.0201731	-0.186666	0.0532136	0.0687762	0.1033	-0.0681523	-0.0550362	0.113955	-0.0160022	-0.0874507	-0.130834	0.111198	0.0985189	0.00231915	0.126428	0.00276783	-0.050597	0.032336	-0.150737	-0.0407991	0.0617854	-0.236037	-0.127294	0.101116	0.0266059	-0.10629	0.204969	-0.117501	0.0228103	0.286601	0.28589	0.160756	0.00508861	-0.271581	0.124808	0.0120892	-0.0163394	0.0192969	-0.123624	-0.0123562	0.141804	0.00913953	-0.00192764	0.25417	-0.268046	-0.088869	-0.198223
L-Tryptophan	-0.0924706	-0.0735273	0.253823	0.201166	0.183146	0.277345	-0.25322	0.115967	0.184254	0.0925241	-0.313467	-0.115901	-0.206763	-0.220597	-0.212906	-0.113488	-0.0718449	0.0951453	0.367802	0.425921	-0.0606791	-0.181717	-0.0463119	0.264984	0.249656	0.34113	0.394249	0.184584	-0.00921417	0.270526	0.38251	0.0666554	-0.182269	-0.260859	-0.234942	-0.125894	-0.0796906	0.155068	0.164783	0.276078	0.168946	-0.199198	0.0402792	0.236008	-0.153961	-0.0895994	0.103833	0.318715	0.0299588
Linoleic acid	-0.157626	-0.319169	0.212481	0.216838	-0.0274048	0.272578	-0.222852	0.197576	0.191715	0.157384	-0.355748	0.0655626	-0.0595533	-0.228622	-0.239555	-0.328583	-0.231228	0.12105	0.590563	0.5431	0.184045	-0.0380111	-0.177668	0.200518	0.761734	0.450504	0.37208	0.340193	0.24063	0.938301	0.747738	-0.100326	-0.395436	-0.278883	-0.290812	-0.375314	-0.522415	0.502187	0.570555	0.670465	0.434714	-0.0929252	-0.274139	0.760321	-0.43047	-0.128577	0.275811	0.590299	0.348587
Methoxyacetic acid	-0.0431904	-0.0959042	0.0857862	0.180171	-0.00321777	0.141148	-0.18122	0.433442	0.584899	0.044414	-0.161609	-0.149938	-0.162088	-0.0573114	0.0262785	0.0192478	-0.168237	0.120583	0.281322	0.478974	-0.112846	0.0180435	-0.0275842	0.142239	0.282303	0.0513042	0.236669	0.092198	-0.161501	0.277956	0.393508	-0.651062	-0.14052	-0.153729	-0.217947	-0.11396	-0.121562	0.430024	0.397006	0.341974	0.765706	0.174938	-0.0581625	0.370705	-0.220895	-0.133216	0.15112	0.277971	0.16363
Myristic acid	-0.185508	-0.108607	0.253649	0.259281	-0.0147029	0.202452	-0.181801	0.223889	0.2248	0.0914812	-0.35942	-0.044877	-0.137294	-0.261083	-0.251019	-0.308147	-0.221547	0.143019	0.527778	0.571094	0.0680307	-0.0508938	-0.120717	0.326563	0.86642	0.537734	0.459745	0.471211	0.250512	0.849942	0.655258	-0.0910826	-0.33668	-0.27041	-0.246436	-0.280267	-0.398988	0.454931	0.50215	0.678278	0.429196	-0.0387952	-0.204328	0.748306	-0.320623	-0.179698	0.384101	0.765027	0.436212
N-Oleoylethanolamine	-0.183875	-0.21622	0.13781	0.234382	-0.0627726	0.161704	-0.136777	0.147754	0.106203	0.162069	-0.27331	-0.0357273	-0.193381	-0.167014	-0.192367	-0.294884	-0.169905	0.125605	0.471618	0.414201	0.155516	0.0517086	-0.135813	0.176587	0.821631	0.437622	0.404593	0.395353	0.445805	0.79421	0.584155	-0.0596122	-0.204704	-0.113477	-0.212252	-0.322241	-0.435205	0.439328	0.420531	0.594715	0.355983	-0.0849472	-0.278101	0.716893	-0.302885	-0.239826	0.236322	0.60721	0.418227
N1-Methyl-2-pyridone-5-carboxamide	-0.0669309	0.00160634	-0.213317	-0.231692	0.0250881	-0.0576426	0.167159	-0.288185	-0.255049	0.0744094	0.198672	-0.0686545	-0.0262363	-0.0448777	-0.0406949	0.0163208	0.1953	0.0549019	-0.237101	-0.186686	-0.158887	-0.0526882	-0.00242873	0.0444421	-0.165972	0.0556369	-0.170067	-0.119105	0.18309	-0.215804	-0.224057	0.43321	0.36103	0.331524	0.0977198	-0.0506706	-0.0425221	-0.135052	-0.201969	-0.136454	-0.187984	-0.0886802	0.364646	-0.260549	0.0846289	-0.0625024	-0.0908185	-0.191827	-0.179509
Nicotinate	-0.0391973	0.178782	0.0786448	0.0407341	0.0469684	-0.175163	-0.0217877	0.078508	0.16273	-0.0683666	0.0316353	-0.0282188	0.208603	-0.0213836	-0.0271805	0.0714097	-0.056312	-0.145484	-0.1484	-0.0524955	-0.131727	-0.00888702	0.479548	0.0653564	-0.308934	-0.189302	0.0632439	-0.103878	-0.108817	-0.43747	-0.278584	-0.11775	0.0926924	0.0793419	0.0222875	0.135986	0.966997	-0.116666	-0.160289	-0.324033	-0.0308349	0.173318	-0.0145981	-0.333297	0.616253	-0.0374754	0.00467145	-0.211082	-0.0129444
Nname,cis-9,10-Epoxystearic acid	-0.223426	-0.206921	0.222824	0.326275	-0.0341364	0.18537	-0.212302	0.261513	0.258217	0.0847709	-0.377141	-0.0159645	-0.225209	-0.242821	-0.242773	-0.301125	-0.253751	0.166668	0.482669	0.597507	-0.00185314	-0.0592188	-0.136825	0.283919	0.805523	0.485563	0.465832	0.469695	0.220995	0.824244	0.800377	-0.250691	-0.417562	-0.34791	-0.245157	-0.334961	-0.4473	0.603576	0.661751	0.739829	0.539722	0.0152521	-0.23007	0.793504	-0.393682	-0.23239	0.362062	0.725927	0.400231
Palmitic acid	-0.178988	-0.225493	0.248554	0.20647	-0.0189169	0.272443	-0.188713	0.218034	0.204966	0.0924695	-0.362597	-0.0277316	-0.128038	-0.254316	-0.268709	-0.344659	-0.231988	0.0902934	0.541689	0.556925	0.0909871	-0.0109229	-0.125929	0.25419	0.850396	0.570233	0.508048	0.471003	0.349971	0.920344	0.659124	-0.0430466	-0.35166	-0.26403	-0.254309	-0.27678	-0.449261	0.417234	0.462387	0.658968	0.385413	-0.0895253	-0.207477	0.769112	-0.36365	-0.184039	0.267852	0.696052	0.415163
PC(16:0/16:0)	-0.256608	0.204286	0.138093	-0.0307	-0.174509	-0.230442	0.153423	0.0629199	0.0695579	-0.109572	0.249859	-0.100769	0.150406	0.0368051	0.00979416	0.168934	-0.107776	-0.234381	-0.276152	-0.129975	-0.234356	0.239229	0.0251944	-0.0126876	-0.272672	-0.14921	0.119407	-0.0310948	0.0459664	-0.370894	-0.216627	-0.206828	0.105149	0.0628358	0.0265491	0.210958	0.425651	-0.00934751	-0.0910665	-0.307457	0.0711708	0.259219	0.0380397	-0.348969	0.252534	-0.226866	-0.111322	-0.340158	0.0651773
Pentadecanoic Acid	-0.131211	-0.0564786	0.245357	0.299532	0.0103279	0.210935	-0.24354	0.167603	0.205095	0.0693011	-0.372936	0.0349553	-0.132766	-0.264138	-0.243293	-0.263781	-0.160611	0.206663	0.523911	0.560079	0.0823683	-0.072584	-0.0778005	0.342917	0.777273	0.422644	0.334146	0.410044	0.146952	0.682343	0.543872	-0.0938624	-0.287993	-0.229063	-0.240992	-0.226427	-0.343077	0.330381	0.373185	0.61322	0.324269	-0.0422011	-0.217492	0.72337	-0.25424	-0.206914	0.322745	0.834902	0.434738
Pimelic acid	0.175327	0.00577421	-0.372206	-0.14723	-0.0525248	-0.145929	0.155505	0.00700859	-0.0340938	-0.153908	0.146486	0.00133915	-0.0292643	-0.0225157	-0.044064	-0.0578358	-0.056259	0.0119601	-0.312018	-0.172611	-0.255164	0.154261	-0.0664561	-0.135807	-0.211523	0.122031	0.0541469	0.0662392	-0.0326067	-0.141222	-0.118228	0.0624002	-0.013414	0.000302652	0.491248	0.160429	0.0555774	-0.0121076	0.0184516	-0.236125	-0.0227596	0.105624	0.18512	-0.231863	0.0739144	-0.0777625	-0.0417714	-0.197833	-0.152125
Pseudouridine	0.0542846	0.29085	0.0189209	0.0381653	0.335679	-0.0471563	0.182858	-0.261004	-0.285264	-0.132707	0.24204	0.166293	0.0346073	-0.136638	-0.12438	-0.0627358	0.195211	0.286687	-0.247824	-0.302671	-0.0960603	0.0110101	-0.0643737	-0.109042	-0.158674	0.0613674	-0.0363592	-0.0338562	-0.00873343	-0.186924	-0.136336	0.395207	0.38744	0.3903	0.318549	0.110388	-0.0740694	-0.117672	-0.203523	-0.00740297	-0.380551	-0.0611488	0.137405	-0.194504	0.136139	-0.053973	-0.000527473	-0.0682748	-0.197201
Stearic acid	-0.12889	-0.200536	0.234052	0.143421	-0.0643345	0.271036	-0.211635	0.197693	0.230949	0.0548466	-0.394687	-0.0222716	-0.294102	-0.278612	-0.29018	-0.311606	-0.18705	0.0567274	0.459963	0.549452	-0.0114025	0.0934908	-0.0938107	0.191547	0.729668	0.458398	0.453886	0.42779	0.204319	0.746131	0.547713	-0.111598	-0.241191	-0.178954	-0.216575	-0.150405	-0.358178	0.303807	0.366193	0.563461	0.349128	0.0409158	-0.203031	0.854874	-0.245728	-0.219112	0.189554	0.714297	0.344722
Stearidonic Acid	-0.249367	0.181834	0.00437743	-0.0662676	-0.153577	-0.190177	-0.00703569	0.125249	0.219535	-0.153853	0.0298538	-0.0538946	0.00436093	-0.0730939	-0.0633279	0.0508993	-0.182615	-0.167419	-0.130619	0.0356922	-0.217785	0.101144	0.031781	0.208801	-0.0475363	-0.0559073	0.165042	0.157619	-0.220107	-0.203044	-0.049196	-0.344476	0.0350123	0.0375496	-0.016466	0.180968	0.318656	0.137945	0.145761	-0.0169055	0.219719	0.635704	0.0205884	-0.175993	0.217426	-0.140095	0.113309	-0.0811742	0.0802482
Taurochenodeoxycholate	0.236068	0.288744	-0.0639793	-0.130087	0.13292	-0.0147556	0.210395	0.0485593	-0.0558304	-0.243088	0.215037	-0.0509717	0.0356367	0.0163484	-0.0160988	-0.00308571	0.0700862	0.0869775	-0.348286	-0.307073	-0.115224	0.0554056	-0.0419243	-0.199916	-0.231767	-0.206302	-0.262933	-0.193417	-0.0100435	-0.259966	-0.25887	0.126352	0.19476	0.231974	0.469301	0.201128	0.0591822	-0.125038	-0.164598	-0.248118	-0.170465	0.0461789	0.136162	-0.174752	0.0894376	0.0808836	-0.0754327	-0.0453907	-0.123746
Tetrahydrocorticosterone	-0.0272538	0.277273	0.0622692	-0.0286355	-0.0406706	-0.209007	-0.0169415	0.0982174	0.137437	-0.272102	0.0501968	-0.0982066	-0.0831598	-0.0205563	0.0112737	0.100279	-0.0775829	-0.0872977	-0.167217	-0.0426369	-0.157683	0.0347647	0.0142489	-0.0206924	-0.243075	-0.161037	-0.0202073	0.0093778	-0.19048	-0.361384	-0.0712828	-0.29371	0.248208	0.087435	0.0236322	0.244125	0.15712	0.17385	0.107763	-0.290789	0.1159	0.547674	-0.0150709	-0.236217	0.0972724	-0.0172711	-0.0211399	-0.219958	0.0442707
Theophylline	0.0209992	0.0991046	-0.0351047	-0.14772	-0.00937263	-0.0485525	0.0814574	-0.14549	-0.130791	-0.152858	0.102874	0.13427	0.110062	0.0105512	0.0452282	0.143985	0.280894	0.0443948	-0.0305337	-0.15845	0.133335	0.114682	0.00862157	0.116857	-0.201497	-0.199576	-0.242046	-0.262682	0.0945545	-0.115581	-0.302454	0.328253	0.230649	0.222663	0.0456987	0.236054	-0.0510426	-0.298352	-0.245055	-0.313476	-0.225608	-0.0719034	0.0599282	-0.195571	0.158571	0.000966329	0.00867163	-0.233418	-0.133276
trans-Vaccenic acid	-0.208049	-0.14352	0.205715	0.176617	-0.0641517	0.175787	-0.160701	0.14325	0.133361	0.0677372	-0.302426	0.0743813	-0.0952084	-0.239235	-0.2692	-0.301572	-0.23686	0.107704	0.491344	0.455793	0.117556	0.0852109	-0.134547	0.221186	0.843743	0.49862	0.437019	0.44715	0.301183	0.830281	0.55429	-0.0371689	-0.261799	-0.166762	-0.257008	-0.278143	-0.424077	0.416162	0.440171	0.596018	0.337727	0.0373962	-0.241179	0.751378	-0.29572	-0.230566	0.286699	0.708081	0.50478
Trimethylamine N-oxide	0.102965	0.240066	0.140848	0.112177	0.0213228	-0.172872	-0.082012	-0.258118	-0.184509	-0.0429917	0.0240985	-0.0126707	0.0146941	-0.0312861	0.0308295	0.169392	0.125153	-0.0824156	-0.308709	-0.130829	-0.162171	-0.00198963	-0.0485462	0.0777824	-0.150743	-0.231832	-0.310035	-0.113623	-0.311233	-0.198236	-0.24716	-0.167753	0.0558229	0.0570812	0.217488	0.112339	0.157531	-0.192649	-0.151812	0.0311519	-0.148419	0.115709	-0.0952562	-0.0940218	0.206847	0.175213	-0.0163931	0.0413546	0.0459283
Urea	0.0130447	0.113153	0.0897089	0.160775	-0.0242469	-0.0735004	-0.136283	0.00986033	0.142829	-0.216751	0.0224619	-0.0166884	-0.0905569	-0.233055	-0.181119	0.000479279	0.0148899	0.139528	-0.0962983	0.151211	-0.24691	-0.0540793	0.100615	0.278406	0.0462429	-0.0614373	-0.0434309	-0.0396655	-0.18428	-0.0300435	0.0780051	-0.26706	0.160016	0.113714	0.0291655	0.116717	-0.0093763	0.0876156	0.0656828	0.311116	0.187469	0.0862557	-0.112817	0.0703806	0.236963	-0.177781	0.0747113	0.203041	-0.0243487
Uric acid	0.0144192	0.0841142	0.0439633	-0.27535	0.0458191	0.0410325	0.171038	-0.342665	-0.335817	0.176644	0.0831709	-0.162966	-0.0455355	-0.0269792	-0.0324413	-0.0459096	0.0390885	0.0433195	-0.0683455	-0.142138	-0.073709	-0.0598581	-0.0823299	-0.061702	-0.0505567	0.191714	0.0129987	-0.0946387	0.207474	-0.0465019	-0.0262127	0.572733	0.362617	0.232662	-0.0271391	0.00251642	-0.0139191	-0.154749	-0.16202	-0.188938	-0.289743	-0.159341	0.460129	-0.115099	-0.0199006	0.0846412	-0.11828	-0.14452	-0.200325
Val-Ser	-0.0846622	0.205443	0.0527176	0.222201	0.103928	-0.0806784	-0.0288946	0.377222	0.512205	-0.130315	0.0405541	-0.125609	-0.0674688	-0.152968	-0.092288	0.127541	-0.113082	0.0552424	0.00482417	0.258736	-0.243054	0.161709	0.0150389	0.180269	0.0769838	-0.0861309	0.206437	0.0975808	-0.25679	-0.0879222	0.00412703	-0.643816	-0.0224247	-0.0650742	-0.171424	0.0183467	0.158893	0.172078	0.165959	0.200801	0.639721	0.292472	0.0449455	0.0666627	-0.000446831	-0.147044	0.232737	0.182027	0.0488926
Val-Tyr	0.0483232	0.16206	0.11268	0.107899	0.189382	0.164078	-0.0687059	0.240429	0.233389	0.00796617	-0.0591171	-0.0881226	-0.129913	-0.122727	-0.119342	-0.0695516	-0.110874	0.0752806	0.152228	0.20087	-0.0131164	-0.0670388	-0.0233431	0.249482	0.32296	0.162414	0.277697	0.19404	-0.0334567	0.210006	0.200132	-0.206106	-0.0655115	0.0289503	-0.100835	0.550574	-0.109566	0.117627	0.153847	0.14662	0.272041	0.0198926	0.0429595	0.205681	-0.114733	-0.197015	0.151313	0.345679	0.127906
L-Pipecolic acid	0.0124063	-0.140557	-0.243614	-0.0720061	0.156727	-0.0160947	0.0885402	0.0267857	0.104182	-0.0540067	0.112215	-0.138148	-0.0898949	0.130482	0.0964893	0.212278	0.0230445	0.114757	-0.198355	-0.022595	-0.221565	0.0695358	-0.00575228	-0.116429	-0.130242	-0.147226	-0.127506	-0.0535129	-0.174879	-0.196773	-0.000378971	-0.196301	-0.0191836	-0.0751088	0.0742715	-0.08161	0.0729176	0.175395	0.0998828	0.133984	0.178883	0.197265	0.0894466	0.0114567	0.0843682	-0.132457	-0.0813307	0.15584	-0.189741
Maslinic Acid	-0.0418143	0.358951	0.186631	0.200371	0.0348696	-0.200392	-0.106711	0.0599659	0.200505	-0.135806	-0.047635	-0.107643	-0.175241	0.0946689	0.156082	0.192512	0.0256633	0.134154	-0.105781	0.0999091	-0.238777	0.12687	0.129562	0.200733	-0.0264361	-0.0991423	0.0919782	0.175746	-0.293624	-0.256068	-0.0445756	-0.44679	0.0736783	0.0124848	-0.102423	0.00701044	0.142295	0.126242	0.0721704	0.0675556	0.180946	0.389804	-0.111173	-0.090332	0.118853	0.0169799	0.133891	0.101103	0.165983
Hydrocortisone (Cortisol)	0.120554	-0.211727	-0.151358	-0.148195	0.096709	-0.0227169	0.296291	-0.0693226	-0.199292	0.183849	0.219577	0.0459229	-0.0434449	0.347077	0.263078	0.183719	0.199665	0.0810924	-0.103893	-0.202123	0.130289	-0.154518	0.0639133	-0.0333673	0.102658	-0.154478	-0.199118	-0.0853362	0.169934	-0.0149594	0.0427376	0.176027	-0.0499722	0.089041	-0.0163264	0.0458366	-0.137148	-0.0245999	-0.066018	-0.0453462	-0.110038	-0.096203	-0.0597192	0.0337164	-0.120954	-0.0909357	0.149339	0.0894222	-0.00390843
L-Carnitine	0.0185336	-0.0836137	-0.0851836	0.141832	-0.110738	-0.017239	-0.153708	0.156626	0.212586	-0.0881626	-0.17168	0.171832	-0.080009	-0.166491	-0.175716	-0.204222	-0.171858	0.0438732	0.173428	0.218583	0.0163025	0.0432826	-0.104909	0.119206	0.238413	0.245852	0.332211	0.213682	0.040981	0.331566	0.290829	-0.170625	-0.278963	-0.150656	-0.111178	0.0721316	-0.125355	0.304692	0.382654	0.12342	0.261331	0.202006	-0.159646	0.247011	-0.113125	-0.106548	0.0369594	0.0345894	0.186981
Undecanoic Acid	-0.0928534	-0.0735916	0.208057	0.298993	0.16346	0.251617	-0.232491	0.203507	0.215215	0.0184487	-0.33542	0.00695264	-0.1116	-0.223119	-0.206969	-0.195271	-0.0870893	0.145086	0.424647	0.466061	0.0675973	-0.129348	-0.099066	0.239959	0.615038	0.296364	0.251104	0.265636	0.132975	0.480164	0.44825	-0.0109139	-0.176105	-0.122821	-0.191444	-0.158451	-0.250405	0.280648	0.254974	0.487524	0.20335	-0.0614069	-0.177852	0.642726	-0.228653	-0.149447	0.135491	0.852847	0.26635
[truncated: 71 more columns]
