# Supplementary material for: Combining metabolome and clinical indicators with machine learning provides some promising diagnostic markers to precisely detect smear-positive/negative pulmonary tuberculosis
Source: BMC Infect Dis. 2022 Aug 25;22:707. doi: 10.1186/s12879-022-07694-8 (PMC9403968; doi:10.1186/s12879-022-07694-8)
Supplement: Supplementary file 3 — Additional file 3. Detailed information of the 70 DAMs between the SPPT patients and controls. [file 12879_2022_7694_MOESM3_ESM.xls]

## Sheet: SPPT vs Ctrl
Additional file 3. Detailed information of the 70 DAMs between the SPPT patients and controls
Name	Synonyms	VIP	Fold change	p-value	m/z	rt(s)	Variation trend	Ion mode	Drug-related	HMDB_id	Superclass	Class	Sub-class	SPPT1	SPPT2	SPPT3	SPPT4	SPPT5	SPPT6	SPPT7	SPPT8	SPPT9	SPPT10	SPPT11	SPPT12	SPPT13	SPPT14	SPPT15	SPPT16	SPPT17	SPPT18	SPPT19	SPPT20	SPPT21	SPPT22	SPPT23	SPPT24	SPPT25	SPPT26	SPPT27	SNPT1	SNPT2	SNPT3	SNPT4	SNPT5	SNPT6	SNPT7	SNPT8	SNPT9
Ethyl 3-hydroxybutyrate	Ethyl (+/-)-3-hydroxybutyrate	7.49282	143.591	2.25848e-11	133.084	54.569	↑	POS		HMDB40409	Organic acids and derivatives	Hydroxy acids and derivatives	Beta hydroxy acids and derivatives	46776.7	23045.1	44026.9	13304.8	14399.7	22289.5	43979.9	2.82137e+06	1.5652e+06	2.97397e+06	1.70797e+06	1.51545e+06	1.50256e+06	1.69224e+06	1.44608e+06	3.77741e+06	4.45293e+06	3.7316e+06	4.35762e+06	3.79192e+06	3.91859e+06	4.15121e+06	3.90548e+06	3.27789e+06	3.39755e+06	3.53928e+06	5.03822e+06	9298.86	12466.2	8412.44	11181.2	10073.2	10718.3	12018.1	8937.59	17433.2
2-Ethoxyethanol	2-Ethoxyethanol	5.58099	55.1058	1.81035e-11	151.095	62.832	↑	POS		HMDB0031213	Organic oxygen compounds	Organooxygen compounds	Ethers	48059.4	62627.2	89360.2	96814.8	16319.7	27059.8	46155.6	1.2874e+06	863879	1.28887e+06	1.34925e+06	881700	1.40595e+06	910720	1.28197e+06	1.58567e+06	2.67697e+06	2.58851e+06	2.60611e+06	2.38213e+06	2.48632e+06	2.56395e+06	2.31688e+06	1.4984e+06	1.33089e+06	2.39441e+06	2.59006e+06	23950.5	17468.9	21224.7	26723.5	119987	13249.2	82164.4	21354.9	21710.8
Levofloxacin	Levofloxacin	3.66274	41.9228	0.0159057	362.147	87.169	↑	POS	√	HMDB0001929	Benzenoids	Benzene and substituted derivatives	Benzylethers	8791.45	3715.31	337411	42138	165217	8627.42	23748.7	26245.5	6336.11	1.45377e+07	88183.2	50852.6	108236	11595.9	51581.9	3.28073e+06	1.28849e+06	4.86816e+06	1.06351e+06	46801.8	134596	1.95685e+06	64210.8	6.96648e+06	60349.7	437303	26752.6	9745.19	7295.65	4667.75	12417.3	20240.1	6205.99	28564.8	20843	15394.4
L-Fucose	L-Fucose	1.76233	12.7864	0.00084468	163.062	106.505	↑	NEG		HMDB0000174	Organic oxygen compounds	Organooxygen compounds	Carbohydrates and carbohydrate conjugates	308688	235866	259485	5622.06	5606.73	201517	74469.7	337827	2181.08	215069	4999.27	5109.25	47181.5	3341.37	7229.94	5335.41	3528.03	5279.57	4828.55	31492.9	25728.5	16884.4	24388	4955.43	2951.5	3198.16	4544.75	115906	45810.1	347240	341311	4225.09	5024.92	5266.54	7849.45	6053.65
Theophylline	Theophylline	8.75535	12.1157	0.000132742	179.058	50.433	↑	NEG		HMDB0001889	Organoheterocyclic compounds	Imidazopyrimidines	Purines and purine derivatives	95947.9	130957	44275.8	4.45315e+06	4.15778e+06	5849.32	17538.5	9.62047e+06	5220.71	78648.1	14658.2	45624.8	2.18489e+06	25145.3	149786	1.18861e+06	121498	4.32937e+06	23370.9	3.32639e+06	6.82481e+06	658153	7.59572e+06	5.46159e+06	1.92338e+06	1.25005e+06	1.13213e+06	346562	6.86982e+06	9365.5	6178.11	5.03433e+06	5.13924e+06	14970.7	16549	1.3322e+06
4-Pyridinecarboxylic acid	Isonicotinic acid	2.18641	7.74402	8.36536e-07	124.038	211.992	↑	POS		HMDB0060665	Organoheterocyclic compounds	Pyridines and derivatives	Pyridinecarboxylic acids and derivatives	528344	543112	553020	241973	172291	377760	178896	718223	13667.4	465143	10121.9	20086	283956	61037.6	19159.5	49272.8	87328.8	279174	151355	101315	124291	306173	200952	6806.61	29823.5	90470.9	127505	644574	230117	837895	1.21942e+06	6019.18	15793.1	82281.2	75473.3	111885
Nicotinate	Nicotinic acid	1.09081	6.81565	2.9573e-06	122.025	214.929	↑	NEG		HMDB0001488	Organoheterocyclic compounds	Pyridines and derivatives	Pyridinecarboxylic acids and derivatives	67276.1	64526.4	75096.5	24006.1	18654.2	40372.8	17844.9	86283.9	34451.1	58370.8	2448.17	2838.21	24455.7	6002.48	2540.05	5349.18	8897.22	25895.4	13768.7	8856.61	11422.5	28454.6	25731.6	1387.97	3673.36	7779.56	9279.39	86149.6	20631.5	169768	234264	1409.65	2656.16	7575.03	5968.02	9878.04
Glycocholic acid	Glycocholic acid	1.72131	5.20225	0.0243544	464.3	244.617	↑	NEG		HMDB0000138	Lipids and lipid-like molecules	Steroids and steroid derivatives	Bile acids, alcohols and derivatives	80876.6	13333.9	65924.8	802723	90841.6	129274	50357.9	75859.5	48549.7	1.42427e+06	310195	10974.9	28797.9	69508.8	24673.9	91130.9	25355.1	35811	48433.4	89385.9	33708.7	39063.7	46444.4	19633.4	22214.7	153991	39648.5	25408.7	90403.2	23481	29046.7	45065.5	15771.5	40335.2	67335.9	96268.9
Taurochenodeoxycholate	Taurochenodesoxycholic acid	1.72835	3.72621	0.00127415	498.287	132.805	↑	NEG		HMDB0000951	Lipids and lipid-like molecules	Steroids and steroid derivatives	Bile acids, alcohols and derivatives	76335.6	24578.1	64366.6	499651	335464	73261.3	22332.6	26027	62134.1	367896	65405.1	18076.2	158297	98585.2	31578.4	92991.6	117902	44812.3	29231.6	153304	15389.8	22823.1	159148	40096.3	37847.6	455646	22287.4	18317.4	60056.2	24500	28740.4	70667.3	23804	45594.3	68913.5	72617
N1-Methyl-2-pyridone-5-carboxamide	N1-Methyl-2-pyridone-5-carboxamide	1.08501	2.73395	0.000405425	153.064	84.1115	↑	POS		HMDB0004193	Organoheterocyclic compounds	Pyridines and derivatives	Pyridinecarboxylic acids and derivatives	43467.5	25335.7	22717.5	76670.7	250423	82982.2	395771	281754	73324.7	18675.2	13087	225250	25238.6	128734	32309.2	177542	297743	800840	484229	191905	477605	327477	627826	44829.2	49708.5	269826	133438	292522	36726.9	50652.4	33315.8	24726.2	135026	550195	124225	378810
Glycochenodeoxycholate	Chenodeoxycholic acid glycine conjugate	2.90427	2.42364	0.0285338	448.306	203.642	↑	NEG		HMDB0000637	Lipids and lipid-like molecules	Steroids and steroid derivatives	Bile acids, alcohols and derivatives	266302	158277	362605	2.2329e+06	554816	689238	322894	146481	267959	2.15383e+06	246503	77360.6	129175	388173	129801	286565	163387	227602	113531	529758	113171	112307	228914	73818.2	198348	963109	59034.2	142501	501667	315550	112303	411781	184187	97740.4	171569	117369
Uric acid	Uric acid	2.29595	1.9327	0.00189201	167.021	321.182	↑	NEG		HMDB0000289	Organoheterocyclic compounds	Imidazopyrimidines	Purines and purine derivatives	96900	122167	174989	48200.2	265237	130771	117555	181662	187520	138235	203589	149276	55909.6	149351	40896.4	552899	352738	664621	836602	260210	693704	222436	247175	21399	114488	384085	360818	353688	96730.1	95536.5	107091	76695.9	63153.2	215181	126690	368043
Norethindrone Acetate	Norethindrone	1.35217	1.69603	0.00150287	339.199	58.242	↑	NEG	√	HMDB0014855	Lipids and lipid-like molecules	Steroids and steroid derivatives	Estrane steroids	42310.4	151674	102513	49764.7	117247	215447	42115.9	35087.5	230525	42302	43113.9	48193	37870.1	101960	119473	40655.8	47295.1	40714.7	60833.3	74044.3	80458.8	36276.7	88274.3	60345.2	61889.1	41922.8	37990.6	113122	85188.9	52423.6	59176.2	47298.1	39530.1	91318.5	96888.5	90712.7
2-Hydroxy-3-methylbutyric acid	2-Hydroxy-3-methylbutyric acid	2.65134	1.69188	0.00200125	117.056	148.181	↑	NEG		HMDB0000407	Lipids and lipid-like molecules	Fatty Acyls	Fatty acids and conjugates	126632	189227	309850	321195	336823	225168	820320	609227	350546	470911	164671	95044	165368	244362	149780	138020	320388	906068	373822	168279	372505	134325	653035	584490	187030	193383	161954	417737	186967	133795	375494	270015	161280	286363	216176	249692
Hypoxanthine	Hypoxanthine	1.03634	1.65632	0.00106116	135.031	166.918	↑	NEG		HMDB0000157	Organoheterocyclic compounds	Imidazopyrimidines	Purines and purine derivatives	48284.3	49028.3	48220.5	45710.8	58888.7	5834.14	81780.3	51180.1	77261.7	67461.4	38324.3	40945.2	78092.3	32822.4	46086.4	49217.3	57276.8	77082.2	22640.3	62382.2	55066.4	35968.1	41634.5	24285.5	38289.8	82306.3	30386.2	30830.7	17238.9	55078.7	74010.9	27833.9	54755.9	49862.6	36342.5	41933.7
Benzoic acid	Benzoic acid	1.27121	1.64511	5.2175e-05	121.029	38.887	↑	NEG		HMDB0001870	Benzenoids	Benzene and substituted derivatives	Benzoic acids and derivatives	36236.5	45101.5	55528.8	71563.1	43377.5	26676.7	80711.2	158261	39810.8	56235.8	50915.4	61592.8	78309.3	58730.9	45300.1	45701.7	29635.6	65493.8	33120.6	26167.5	54459.3	46648.8	60240.6	74406.2	28188	63390.9	30773.7	89254.5	30605.5	37783.6	199428	36839.9	43558.8	63485.4	20231	52991.8
2-Ethyl-2-Hydroxybutyric acid	2-Ethyl-2-Hydroxybutyric acid	1.4391	1.59952	0.000323804	131.071	139.772	↑	NEG		HMDB0001975	Lipids and lipid-like molecules	Fatty Acyls	Fatty acids and conjugates	50301.1	45497.1	105429	70939.8	70493.5	102128	136248	151773	77192.1	108024	65078.9	35817.1	48560	46128.9	42591.3	40674	81691.2	232721	113241	72296.5	127653	45518.9	124323	95902.8	81337.8	60346.3	42777.6	136933	61209.6	45045.9	109388	103616	47970.4	61526.9	87400.9	88854.5
DL-3-Phenyllactic acid	Phenyllactic acid	1.28412	1.58202	0.0157219	165.055	111.538	↑	NEG		HMDB0000779	Phenylpropanoids and polyketides	Phenylpropanoic acids	NA	42587	56555	69742.3	61171.4	69181.2	40614.6	146946	153894	80720.3	72311.1	111325	36491.5	33115.3	29824.5	91846.9	40669.7	76542.3	160958	44218.2	55780	150242	35419	148320	147822	60939	163008	40996.5	87809.9	63755.7	28898.6	61932.5	53966.2	50587.5	51998.6	99598.7	45743.4
D-Mannose	D-Mannose	4.16394	1.44023	0.00420191	239.077	298.467	↑	NEG		HMDB0000169	Organic oxygen compounds	Organooxygen compounds	Carbohydrates and carbohydrate conjugates	772073	676620	1.1892e+06	470684	864902	671058	355692	1.12059e+06	535483	588643	708599	776235	944902	1.21847e+06	995243	565095	586020	593163	550626	540595	611352	634931	658125	640008	635627	603167	739593	775541	667384	383402	838025	618786	1.09477e+06	593088	738766	778098
D-Allose	Allose	3.11131	1.40455	0.00477214	359.119	298.308	↑	NEG		HMDB0001151	Organic oxygen compounds	Organooxygen compounds	Carbohydrates and carbohydrate conjugates	437639	382933	685548	277949	489739	387532	211508	628217	314756	335982	402144	434569	533485	688888	549120	326668	339935	341933	318727	311055	352897	367340	363512	376636	362216	347480	430213	439874	379079	232109	470307	362448	625187	359869	410362	437225
L-Gulonic gamma-lactone	L-Gulonolactone	1.63716	1.34189	5.7977e-05	177.04	148.143	↑	NEG		HMDB0003466	Organoheterocyclic compounds	Lactones	Gamma butyrolactones	98287.7	47779.8	130901	97033.4	128817	118393	75874.4	130347	64670.4	109066	100163	121863	122105	103621	141065	102017	161586	141287	88408.4	156172	80444.9	120107	53153.7	116367	114560	113280	117084	102083	104581	100782	101038	198394	109682	109048	82156.7	69289
Hydroxyisocaproic acid	Hydroxyisocaproic acid	1.47926	1.33496	0.0262905	131.071	127.818	↑	NEG		HMDB0000746	Lipids and lipid-like molecules	Fatty Acyls	Fatty acids and conjugates	85806.2	69953.1	168358	130410	101730	152153	217963	226952	111106	173442	121370	50669.1	71716.1	92897.3	72333.4	56560.9	127244	407455	184115	107491	196117	88756.4	157273	155830	113189	115997	55469.1	223339	96339.7	60964.2	196463	212782	87366.2	99348.9	160792	115534
D-Tagatose	D-Tagatose	2.55804	1.27023	0.0015298	161.046	297.887	↑	NEG		HMDB0003418	Organic oxygen compounds	Organooxygen compounds	Carbohydrates and carbohydrate conjugates	295381	273524	403247	215436	327628	266905	175682	382692	234512	249560	289573	287224	323820	385101	352294	229212	251354	262263	248264	228728	268402	271106	262528	252958	249581	260274	278733	299768	260078	184482	310952	262782	366273	252226	278709	290882
3-Hydroxypropionic acid (beta-lactic acid)	Hydroxypropionic acid	1.264	1.2565	0.00160083	149.045	297.744	↑	NEG		HMDB0000700	Organic acids and derivatives	Hydroxy acids and derivatives	Beta hydroxy acids and derivatives	73905.2	72051.6	92799.7	53472.5	76782.5	61367.6	45956.6	106281	59182.2	63348.1	71050.7	67776.8	77379.1	88302	88025.9	54663.2	62745.1	60567.1	63953.5	57689	63948.5	61843	63231.1	61202.2	59123.2	60654.4	65287.1	73036	59299.3	47735.9	74109	62185.5	85084	63378.8	62373.7	72641.3
D-Threitol	D-Threitol	1.57489	1.25635	0.0015721	143.035	297.853	↑	NEG		HMDB0004136	Organic oxygen compounds	Organooxygen compounds	Carbohydrates and carbohydrate conjugates	114651	107646	150389	84645.2	122505	101083	69112.1	142104	89559.5	97214.6	108932	108380	123317	148186	135588	91365.2	94972.3	99554.9	93911	90180.7	107009	101766	106201	101040	94562.7	99564.1	105907	115825	101065	72380.6	116039	99799.8	139999	97422.9	105475	108944
Dihydroxyacetone	Dihydroxyacetone	1.03055	1.23498	0.00151692	71.0138	297.909	↑	NEG		HMDB0001882	Organic oxygen compounds	Organooxygen compounds	Carbohydrates and carbohydrate conjugates	50833.6	44744.1	61675.1	37258	51834.8	43879.7	32272.4	60731.1	38879.9	42553.3	48747	47962.8	52957.2	64494.7	55959.8	39947.5	42047.4	43090	42483	40627.4	43006.2	43975.7	45834.7	43393	43720.3	42510.3	45912.2	46720.5	44099.1	33581.8	52305.5	46966	59901.9	42920.8	46996.6	50609.1
Pseudouridine	Pseudouridine	1.0635	1.14899	0.00641787	243.062	239.58	↑	NEG		HMDB0000767	Nucleosides, nucleotides, and analogues	Nucleoside and nucleotide analogues	NA	54321.9	58279.6	60170.2	45563.3	55465	36688.2	54731	64778.4	43225.6	73819.1	86020	77908.6	46186.8	40387.6	48614.2	53033.2	60369.5	84676.1	64823.2	57437.3	58254.4	50691.6	80498.1	69315.5	48067.4	50661.3	50135.9	52442.3	43104.8	43486.1	43198.2	46611.3	56021.9	47590.9	50024	60791
Betaine	Betaine	3.86776	1.14043	0.00702901	118.086	263.972	↑	POS		HMDB0000043	Organic acids and derivatives	Carboxylic acids and derivatives	Amino acids, peptides, and analogues	3.44789e+06	3.44519e+06	3.33801e+06	5.64307e+06	4.63842e+06	4.82076e+06	4.17257e+06	4.10294e+06	5.13574e+06	3.29312e+06	4.09976e+06	4.34518e+06	5.46396e+06	4.26859e+06	3.8653e+06	3.42288e+06	5.35107e+06	4.11715e+06	4.78917e+06	5.41721e+06	3.69884e+06	5.0531e+06	5.35659e+06	3.31822e+06	5.07323e+06	3.51436e+06	5.16498e+06	3.72069e+06	4.20693e+06	3.61645e+06	4.48822e+06	4.09291e+06	4.29292e+06	3.5679e+06	3.67976e+06	3.98583e+06
L-Glutamine	L-Glutamine	1.84854	0.921752	0.0240689	145.062	362.213	↓	NEG		HMDB0000641	Organic acids and derivatives	Carboxylic acids and derivatives	Amino acids, peptides, and analogues	575422	435248	341134	329254	337449	372954	281323	292168	285579	446302	419164	365438	431063	441651	446018	371394	314362	431422	503036	346596	404189	504518	353757	339875	391572	353191	346636	448562	274293	421568	378435	483763	390852	383119	261995	443934
Urea	Urea	1.20002	0.888058	0.0280143	61.0395	102.699	↓	POS		HMDB0000294	Organic acids and derivatives	Organic carbonic acids and derivatives	Ureas	121942	230125	141804	181479	140183	141323	175514	170625	108904	162961	166522	304141	139376	175601	159963	147933	127202	209713	155864	114174	143553	143909	206732	165508	205694	152989	133850	159783	180828	120074	258976	141882	197630	184503	155573	180766
L-Leucine	L-Leucine	1.27798	0.837718	0.0165539	130.088	255.25	↓	NEG		HMDB0000687	Organic acids and derivatives	Carboxylic acids and derivatives	Amino acids, peptides, and analogues	1.20322e+06	1.25998e+06	985974	1.31346e+06	1.0176e+06	924805	589804	763235	578479	688628	1.26228e+06	1.21116e+06	1.00872e+06	1.62233e+06	1.30931e+06	1.21714e+06	1.53177e+06	2.12256e+06	2.30627e+06	1.12928e+06	1.18022e+06	1.45155e+06	817376	726759	1.60071e+06	1.69592e+06	1.25587e+06	1.10325e+06	1.21577e+06	596072	1.4538e+06	1.11287e+06	1.53489e+06	1.24167e+06	814618	1.38063e+06
L-Tryptophan	L-Tryptophan	1.30315	0.817741	0.00386945	205.095	247.02	↓	POS		HMDB0000929	Organoheterocyclic compounds	Indoles and derivatives	lndolyl carboxylic acids and derivatives	119291	193596	54270.8	106039	115797	65242.3	50769.4	132023	96312	98889.7	209355	134461	110359	168654	120305	147417	83937.8	176299	222961	96603.7	203369	190436	120865	82384	137698	182701	133929	94360.3	164028	96719.5	145096	111378	138046	86776.7	105671	157263
L-Histidine	L-Histidine	1.04595	0.81766	1.41261e-05	156.075	362.46	↓	POS		HMDB0000177	Organic acids and derivatives	Carboxylic acids and derivatives	Amino acids, peptides, and analogues	87992	96732	64228.9	58067.8	65931.4	63233.7	64773.3	70841.7	66444.4	89328	109581	90913.4	81206.7	101467	82619.7	72619.1	60932.7	76453.1	95866.3	78792.5	80821.2	114829	66143.4	58780.7	72148.6	61727.6	81854.1	81524.3	71872.5	65277.5	74848.2	80056.7	89313.3	69493.7	62041.7	55857.6
DL-Indole-3-lactic acid	Indole-3-lactic acid	2.30685	0.817051	0.00088421	188.069	247.078	↓	POS		HMDB0000671	Organoheterocyclic compounds	Indoles and derivatives	lndolyl carboxylic acids and derivatives	360310	545127	163203	288545	347344	213629	181041	370145	280719	335133	563951	373166	335847	497094	337889	445280	272963	497718	619905	278833	551798	511306	376951	272875	395764	515456	415729	278722	466717	309775	396779	328493	413025	284748	320508	466055
DL-lactate	2-hydroxypropanoate	3.40022	0.762966	1.53853e-07	89.0251	227.328	↓	NEG		HMDB0000190	Organic acids and derivatives	Hydroxy acids and derivatives	Alpha hydroxy acids and derivatives	3.07241e+06	2.63386e+06	2.58483e+06	2.82082e+06	2.25861e+06	2.08103e+06	3.35912e+06	2.97148e+06	3.11621e+06	2.62938e+06	3.48107e+06	1.90183e+06	2.59197e+06	2.50001e+06	2.30108e+06	2.04198e+06	2.34352e+06	2.61056e+06	2.72831e+06	2.00306e+06	2.58627e+06	1.99956e+06	2.26234e+06	1.70843e+06	1.43153e+06	2.33206e+06	1.61354e+06	2.55437e+06	2.21961e+06	2.68805e+06	3.53979e+06	1.82667e+06	2.60547e+06	2.7165e+06	2.5429e+06	2.28088e+06
Glycerophosphocholine	Glycerophosphocholine	3.8605	0.721841	5.4091e-08	258.108	374.583	↓	POS		HMDB0000086	Lipids and lipid-like molecules	Glycerophospholipids	Glycerophosphocholines	1.1448e+06	1.01038e+06	675350	658049	500672	861509	717121	659108	659071	784874	1.12761e+06	723556	689542	740575	613858	505896	642596	658979	1.28804e+06	577981	695802	837575	584363	572104	568219	608745	634283	1.17968e+06	824321	919835	1.14943e+06	681252	956413	1.04117e+06	840531	672983
Stearic acid	Stearic acid	3.24751	0.679889	5.75904e-07	283.264	42.625	↓	NEG		HMDB0000827	Lipids and lipid-like molecules	Fatty Acyls	Fatty acids and conjugates	2.20067e+06	2.05045e+06	1.86827e+06	2.01498e+06	1.78665e+06	1.85749e+06	1.96927e+06	1.84311e+06	1.77968e+06	2.64885e+06	4.00226e+06	2.78478e+06	2.3884e+06	2.79222e+06	2.66306e+06	3.33354e+06	3.51192e+06	3.0006e+06	3.59992e+06	3.78036e+06	5.30305e+06	2.24689e+06	2.00485e+06	3.50009e+06	5.50649e+06	4.08031e+06	2.63212e+06	2.48499e+06	2.55857e+06	2.15194e+06	3.29306e+06	4.81273e+06	2.51221e+06	2.67448e+06	2.21512e+06	3.23596e+06
cis-9-Palmitoleic acid	Palmitoleic acid	7.05595	0.67521	0.0140858	253.218	44.384	↓	NEG		HMDB0003229	Lipids and lipid-like molecules	Fatty Acyls	Fatty acids and conjugates	901357	1.55191e+06	1.28194e+06	1.48549e+06	1.00768e+06	935090	935688	1.70902e+06	703719	1.02533e+06	4.9031e+06	1.07119e+06	1.02162e+06	1.84531e+06	1.26453e+06	3.30067e+06	7.38389e+06	9.72288e+06	1.76525e+06	5.94048e+06	5.87082e+06	1.39483e+06	1.1497e+06	2.86269e+06	7.6624e+06	2.32482e+06	7.78646e+06	2.2898e+06	1.26233e+06	1.88824e+06	1.71675e+06	5.04251e+06	1.51748e+06	1.47038e+06	1.19955e+06	1.33737e+06
1-Palmitoyl-sn-glycero-3-phosphocholine	LysoPC(16:0)	13.8324	0.667207	1.85862e-05	496.335	180.071	↓	POS		HMDB0010382	Lipids and lipid-like molecules	Glycerophospholipids	Glycerophosphocholines	1.06125e+07	1.03777e+07	7.2548e+06	1.79027e+06	5.0595e+06	4.7871e+06	8.22738e+06	8.36954e+06	5.5256e+06	6.16718e+06	2.13064e+07	1.75256e+06	8.95189e+06	6.5264e+06	7.21796e+06	6.46026e+06	9.02721e+06	9.04859e+06	1.70133e+07	5.47737e+06	6.65502e+06	1.07326e+07	4.62867e+06	4.58972e+06	5.09076e+06	9.70856e+06	6.38412e+06	9.44135e+06	6.48155e+06	1.0762e+07	8.63253e+06	1.10616e+07	9.79574e+06	1.0605e+07	6.24224e+06	8.07399e+06
L-(-)Sorbose	L-Sorbose	1.17873	0.665954	5.79722e-12	145.048	296.093	↓	POS		HMDB0001266	Organic oxygen compounds	Organooxygen compounds	Carbohydrates and carbohydrate conjugates	66473	63992.8	54424.9	40895.2	58699.9	41684	76793.5	45870.8	47300.8	56847.5	67417.2	86868	56920.5	60315.6	60310.8	69418.2	77311.6	70240.4	49018.7	61654	48453	51322.3	52116.3	40255.4	60527.8	41852.3	54951.4	54673.9	41476.2	40266.5	66543.8	73349.6	77514.3	50260.6	60156.9	57867.1
ketoisocaproic acid	Ketoleucine	1.41252	0.649982	0.000881314	129.056	47.7705	↓	NEG		HMDB0000695	Organic acids and derivatives	Keto acids and derivatives	Short-chain keto acids and derivatives	819531	1.4732e+06	1.86911e+06	2.31752e+06	1.27257e+06	1.44397e+06	791130	1891460	1.24694e+06	1.35118e+06	4.33562e+06	1.32382e+06	2.22096e+06	1.26026e+06	69534.4	1.03847e+06	1.39573e+06	1.59329e+06	2.18498e+06	1.82856e+06	1.81756e+06	2.23496e+06	383506	422750	1.69874e+06	1.43565e+06	980967	1.89115e+06	2.08335e+06	956116	2.4537e+06	1.14357e+06	3.00475e+06	2.36344e+06	884699	1.03893e+06
Capric acid	Capric acid	1.03353	0.614165	7.1789e-05	171.139	46.956	↓	NEG		HMDB0000511	Lipids and lipid-like molecules	Fatty Acyls	Fatty acids and conjugates	113477	222090	96689.9	204040	142760	96349.1	115025	69977.1	142190	166908	238610	249635	188700	693217	170299	207714	297574	281608	132031	230664	272669	189917	179573	266453	344805	231054	218087	166474	161184	162670	149868	228240	121658	112313	122927	225003
16-Hydroxypalmitic acid	16-Hydroxyhexadecanoic acid	1.00831	0.602255	2.42618e-12	295.223	45.3175	↓	POS		HMDB0006294	Lipids and lipid-like molecules	Fatty Acyls	Fatty acids and conjugates	55334.4	21219.5	20228.3	26532.4	17741.4	12269.8	14364.6	18363.7	33482.2	22288.3	33585.5	26493.4	20185.7	37024.9	36526.4	34327.5	29380.7	37526.1	44056.7	43339.5	31700.2	39604.7	24869.4	37031.3	34492.5	46022.2	48595.3	21255	25314.7	27020.9	27737.2	23159.4	33169.9	45469.8	21648.5	42176.1
L-Palmitoylcarnitine	L-Palmitoylcarnitine	1.44432	0.584686	1.50904e-05	400.337	156.018	↓	POS		HMDB0000222	Lipids and lipid-like molecules	Fatty Acyls	Fatty acid esters	95721.6	98320.7	37541.4	84691.2	34657.7	39793.9	30650	99173.4	81834.6	90365.9	258023	110493	80050.7	48510.7	61847.6	49310.5	141592	106539	59231.8	83662	88942.9	41862.8	71077.9	48079.3	40781.7	121850	40303.1	57264.6	43483.1	79811.5	75643.1	89163.5	43598.9	33332.4	46051.8	40252.5
Palmitic acid	Palmitic acid	18.6286	0.578249	1.68711e-09	255.234	44.359	↓	NEG		HMDB0000220	Lipids and lipid-like molecules	Fatty Acyls	Fatty acids and conjugates	1.01764e+07	1.17985e+07	1.03952e+07	1.17529e+07	8.66068e+06	8.94914e+06	1.01411e+07	9.65932e+06	1.0993e+07	1.00281e+07	2.49493e+07	1.37068e+07	1.20551e+07	1.83221e+07	1.43696e+07	2.13761e+07	4.19371e+07	2.45053e+07	2.23222e+07	2.94941e+07	3.03891e+07	15348340	1.09865e+07	2.06088e+07	2.52664e+07	2.01879e+07	3.16522e+07	1.25032e+07	1.17869e+07	1.34719e+07	1.60718e+07	2.78315e+07	1.3191e+07	1.38428e+07	1.12096e+07	1.28346e+07
Thioetheramide-PC	Thioetheramide-PC	9.66026	0.573877	0.00149645	758.562	118.928	↓	POS	√	NA	NA	NA	NA	5.94763e+06	3.51136e+06	3.05696e+06	3.77883e+06	3.67377e+06	1.27425e+06	4.20175e+06	2.51238e+06	3.2449e+06	3.59831e+06	3.20662e+06	1.05647e+06	1.25952e+06	1.63328e+06	3.86703e+06	1.48817e+06	3.30536e+06	3.38073e+06	3.39288e+06	3.60992e+06	4.29035e+06	4.55666e+06	4.90817e+06	2.53588e+06	1.89946e+06	5.38868e+06	4.04687e+06	4.62763e+06	2.53402e+06	8.24731e+06	2.31524e+06	4.69509e+06	1.7773e+06	1.90444e+06	2.14574e+06	2.16212e+06
Pentadecanoic Acid	Pentadecanoic acid	2.71807	0.558487	1.20602e-07	241.217	44.276	↓	NEG		HMDB0000826	Lipids and lipid-like molecules	Fatty Acyls	Fatty acids and conjugates	247147	678704	231263	312251	212928	391890	267228	132109	149979	287492	434103	378933	296642	640147	279445	588502	1.04176e+06	911675	527327	666352	879565	443032	337138	799256	1.26788e+06	648647	767893	372938	403001	334013	614049	712687	282567	250021	270084	392506
Acetylcarnitine	L-Acetylcarnitine	9.10832	0.558319	2.1682e-12	204.122	295.786	↓	POS		HMDB0000201	Lipids and lipid-like molecules	Fatty Acyls	Fatty acid esters	2.99468e+06	3.09346e+06	1.78027e+06	1.57887e+06	2.43736e+06	1.38005e+06	3.84204e+06	1.7671e+06	1.9751e+06	2.28884e+06	3.08182e+06	3.99445e+06	2.24757e+06	2.52061e+06	2.55651e+06	3.47705e+06	3.78451e+06	3.3991e+06	1.96144e+06	2.62946e+06	1.92286e+06	1.92781e+06	2.25611e+06	1.39579e+06	2.76827e+06	1.73945e+06	2.12739e+06	2.27152e+06	1.54153e+06	1.68032e+06	3.14446e+06	3.85209e+06	3.34826e+06	2.23798e+06	2.55946e+06	2.53237e+06
1-Stearoyl-2-hydroxy-sn-glycero-3-phosphocholine	LysoPC(18:0)	1.25547	0.544948	0.000595136	568.332	173.879	↓	POS		HMDB0010384	Lipids and lipid-like molecules	Glycerophospholipids	Glycerophosphocholines	125956	91089.2	23256	18712.2	33688	46458.4	59701.2	61865.9	2201.85	26850.1	292231	26890.2	62515.5	12688.1	87417.6	16058.7	80044.7	27700.7	133925	70294.6	68046.7	92615	30230.3	14889.3	97161.7	61655.3	47155.4	54489.2	44457.2	151209	19244.8	115492	15586.4	172021	66732.1	61216.7
9-OxoODE	9-OxoODE	1.02051	0.537468	1.37224e-05	293.211	45.6285	↓	NEG		HMDB0004669	Lipids and lipid-like molecules	Fatty Acyls	Lineolic acids and derivatives	277945	64651.7	37909.9	59494.5	34480.4	13664.1	21211.6	34275.8	56318.2	50474.2	57406.7	44821.3	39658	56780.1	50633.5	49792	230234	151910	50121.5	54011.6	43540	54677.6	35396	39293.9	54522.6	59917.2	58937.9	41361.1	49942.9	104152	52851.4	59465	63063	170547	42148	119682
Citrate	Citric acid	1.4677	0.495573	2.12491e-16	191.02	451.251	↓	NEG		HMDB0000094	Organic acids and derivatives	Carboxylic acids and derivatives	Tricarboxylic acids and derivatives	143791	143454	81913.4	88905.4	119079	50082.6	98593	94040.4	91781	148904	66086.1	53290.8	80772.6	119121	60323	84282.5	94365.6	90641	134084	67585.7	121414	80361.4	63119	54208	60314.9	43826.6	87440.6	118169	84309.3	110040	117473	160117	157132	161875	87936.1	137601
9R,10S-EpOME	9,10-Epoxyoctadecenoic acid	1.75515	0.490334	4.97036e-08	295.227	46.218	↓	NEG		HMDB0004701	Lipids and lipid-like molecules	Fatty Acyls	Fatty acids and conjugates	571249	95592.9	63658.9	94261.3	56812.9	34684.6	54760.4	40772.2	75983.2	35907.5	105068	72155.8	60443.6	139918	82393.6	107406	154880	145127	117283	169669	136915	117392	87008.9	124286	155895	107530	176713	69558.2	107218	131820	93125.5	118690	105756	352682	71439.2	218927
Acetylglycine	Acetylglycine	2.53089	0.485619	1.40136e-16	233.078	419.868	↓	NEG		HMDB0000532	Organic acids and derivatives	Carboxylic acids and derivatives	Amino acids, peptides, and analogues	338857	367995	282430	408889	328383	175821	307006	231866	280205	234772	138701	145206	174815	196466	166625	148515	170059	216719	253443	176946	245517	163231	218821	143122	111634	96042.1	117154	374865	290932	369611	339846	358351	381277	524083	394062	346663
Sunitinib	Sunitinib	1.43704	0.477908	0.000108076	397.204	32.665	↓	NEG	√	HMDB0015397	Organoheterocyclic compounds	Indoles and derivatives	Indolines	124161	22079.9	62332.2	305652	97215.3	71496.5	178477	11034.8	275529	62378.7	40759.4	101308	112668	229574	389131	118758	412601	146326	153327	200131	100737	352230	648295	110319	94608.4	271794	159650	103072	339094	53890.7	365255	72579.7	29318.3	43625.9	938301	54062.4
EDTA	Edetic Acid	18.1234	0.476163	3.86214e-18	293.096	441.009	↓	POS	√	HMDB0015109	Organic acids and derivatives	Carboxylic acids and derivatives	Tetracarboxylic acids and derivatives	1.28372e+07	1.04808e+07	7.41173e+06	1.23373e+07	9.5054e+06	6.47857e+06	9.02699e+06	5.7997e+06	9.73016e+06	8.59265e+06	4.53128e+06	5.81237e+06	7.2782e+06	7.76972e+06	6.19542e+06	6.74293e+06	4.12664e+06	5.85161e+06	7.82786e+06	5.96813e+06	4.10462e+06	5.78474e+06	5.44598e+06	6.04271e+06	3.77381e+06	3.14119e+06	4.86247e+06	1.19233e+07	1.12255e+07	1.0291e+07	1.09423e+07	8.74576e+06	1.38645e+07	1.5066e+07	1.42098e+07	1.2382e+07
Val-Tyr	Valyl-Tyrosine	1.25906	0.469691	0.011711	280.136	324.753	↓	POS		HMDB0029139	Organic acids and derivatives	Carboxylic acids and derivatives	Amino acids, peptides, and analogues	56910.1	62433.8	126526	59223.5	168892	82244	122860	64781.5	56622.5	70939.8	80139.6	68611.4	97881.9	120406	67085.3	41232.7	75752	46730.8	153977	104317	59499	59591.2	42107.2	43986.4	78544.7	48625.6	111674	120217	99291.8	34311.5	163852	76054.7	104979	114159	72830.8	78573.2
Methoxyacetic acid	Methoxyacetic acid	1.38422	0.469464	4.06495e-12	132.064	441.005	↓	POS		HMDB0041929	Organic acids and derivatives	Carboxylic acids and derivatives	Carboxylic acids	72696.1	61895.1	37632.7	104808	82716.7	70606.3	52640.4	35833.3	55580.5	45123.1	26945.5	30830.1	40142.9	74923.1	35451.2	39576.3	27340.5	33303.1	45598.8	34737.3	27603.4	31771.7	33226.8	33978.7	24319.8	17854.3	27276	62517	66595.7	91285.7	66428.9	49776.8	79176.2	86308.8	110277	99733.1
Val-Ser	Valyl-Serine	1.18814	0.465951	2.39513e-07	205.116	371.817	↓	POS		HMDB0029136	Organic acids and derivatives	Carboxylic acids and derivatives	Amino acids, peptides, and analogues	45782.6	75157.3	86287.4	133425	61765.2	52493.4	61121.2	33659.8	28728.3	31974.1	25401.7	24544.6	28134.5	34120.3	28201.3	18872.1	22955.7	31862.1	37119.9	31858.8	21500.1	31753.3	38217.2	28999.9	22332.8	30010.1	25027.2	95973.6	77482.1	61403.2	96247.9	90842.2	96985.2	114441	125394	105155
Arachidic acid	Arachidic acid	1.11214	0.464811	2.66804e-09	311.295	39.4715	↓	NEG		HMDB0002212	Lipids and lipid-like molecules	Fatty Acyls	Fatty acids and conjugates	36086	24838.7	19874.6	34800.6	22860	19025.7	30138.5	16353.5	25278.1	24986.5	52488	44076.3	33434.9	67568.9	48926.3	54093.9	61809.9	65011.9	41691.8	81683.6	85127.4	48563.2	28227.5	91809.6	134297	72627.1	35250.5	39378	50105.8	36369.5	38152.9	115028	26536.7	36783.6	26411.6	61536.7
11(Z),14(Z)-Eicosadienoic Acid	11,14-Eicosadienoic acid	3.08825	0.455847	6.3124e-09	307.264	41.833	↓	NEG		HMDB0005060	Lipids and lipid-like molecules	Fatty Acyls	Fatty acids and conjugates	137231	64017.9	75863.9	149523	95077.6	82870.5	160566	93493.7	110275	77808.1	463174	142030	117473	243708	208046	361468	655621	335911	222515	470866	463840	149315	123008	316553	342974	249431	608176	107693	103173	105963	90184.8	670811	89750.1	185522	128090	137497
Myristic acid	Myristic acid	10.3466	0.428525	4.14294e-11	227.202	45.448	↓	NEG		HMDB0000806	Lipids and lipid-like molecules	Fatty Acyls	Fatty acids and conjugates	1.12184e+06	1.42425e+06	1.02222e+06	1.33859e+06	827592	981888	920790	662202	435094	746670	2.98945e+06	958337	789473	3.51188e+06	937676	3.07733e+06	6.03095e+06	5.61061e+06	2.6857e+06	5.27537e+06	4.50751e+06	2.37448e+06	1.06749e+06	2.61748e+06	5.34091e+06	2.58511e+06	4.96618e+06	1.80227e+06	1.49359e+06	1.34509e+06	2.42669e+06	3.48715e+06	1.62785e+06	1.45371e+06	1.3289e+06	1.92541e+06
Linoleic acid	Linoleic acid	28.4165	0.421441	7.00184e-13	279.234	43.442	↓	NEG		HMDB0000673	Lipids and lipid-like molecules	Fatty Acyls	Lineolic acids and derivatives	1.38312e+07	6.55597e+06	7.69764e+06	1.32221e+07	7.2373e+06	5.50828e+06	1.21674e+07	4.91879e+06	7.5915e+06	4.54712e+06	2.3578e+07	9.21957e+06	5.54563e+06	1.42862e+07	1.42991e+07	2.61809e+07	4.22981e+07	2.35565e+07	1.53338e+07	2.57012e+07	2.87295e+07	1.65926e+07	1.10315e+07	3.1272e+07	2.03852e+07	1.27555e+07	3.93881e+07	7.10931e+06	1.4127e+07	1.13365e+07	8.29129e+06	2.54453e+07	7.2328e+06	1.27455e+07	9.31388e+06	1.06681e+07
Dodecanoic acid	Dodecanoic acid	5.40184	0.41482	1.25038e-20	199.171	46.76	↓	NEG		HMDB0000638	Lipids and lipid-like molecules	Fatty Acyls	Fatty acids and conjugates	633935	752736	545455	793831	701145	382740	339730	364547	339814	451597	594221	461351	415701	962666	364733	833272	1.0005e+06	846892	607627	1.13206e+06	714782	1.11329e+06	518861	700973	761474	673505	763072	847076	1.76218e+06	928824	798104	805164	880649	819274	756280	922028
Eicosapentaenoic acid	Eicosapentaenoic acid	4.1439	0.412172	2.32949e-10	301.217	41.641	↓	NEG		HMDB0001999	Lipids and lipid-like molecules	Fatty Acyls	Fatty acids and conjugates	1.44913e+06	1.25509e+06	686385	417859	1.01085e+06	1.64634e+06	625957	1.27231e+06	1.00361e+06	615869	649710	322394	236114	214002	215981	222687	324117	248916	535471	285097	237506	616571	134323	146489	749073	326801	212117	1.44169e+06	7.44338e+06	945751	1.7442e+06	449437	1.10913e+06	937080	1.37913e+06	1.92851e+06
Decanoyl-L-carnitine	Decanoylcarnitine	1.31358	0.406606	4.23401e-07	316.244	178.966	↓	POS		HMDB0000651	Lipids and lipid-like molecules	Fatty Acyls	Fatty acid esters	32965.5	18152.5	14433.8	45027.1	33739.9	17490	76184.7	6477.39	12220.4	19662.6	74641.5	45831.6	11255.3	32741.8	29476	41899.1	61168	71794.2	19444.6	113889	58620	22273.8	62598.6	51942.6	73810.5	27093.8	36735.7	21408.4	25921.2	19678.1	10982.3	75234.9	10115.9	12851.4	40500	33799.7
Chenodeoxycholate	Chenodeoxycholic acid	2.30251	0.400154	0.00160984	391.284	148.445	↓	NEG		HMDB0000518	Lipids and lipid-like molecules	Steroids and steroid derivatives	Bile acids, alcohols and derivatives	565714	196791	233173	102852	83083.7	112125	436063	62382.9	113271	126125	174298	122180	157184	348730	208890	172503	275526	60601.5	195489	90679.2	251250	386852	150947	167503	248563	487860	812785	493173	449560	1.84156e+06	175604	1.66751e+06	80652	60243.2	173450	82926.6
Nname,cis-9,10-Epoxystearic acid	9,10-Epoxystearic acid	2.8438	0.385138	9.17586e-20	297.243	46.584	↓	NEG		HMDB0061650	Lipids and lipid-like molecules	Fatty Acyls	Fatty acids and conjugates	196407	110943	77622.5	120164	79246.7	65089.4	73796.8	61085.5	92286.2	88323.6	270885	120450	109272	190675	140696	125951	225221	211275	126766	312534	191368	180280	110528	160827	259096	150691	173457	111449	147683	172616	132136	218101	140411	181486	99893.4	196499
(4Z,7Z,10Z,13Z,16Z,19Z)-4,7,10,13,1 6,19-Docosahexaenoic acid	Docosahexaenoic acid	1.19265	0.356624	1.83644e-09	346.27	41.155	↓	POS		HMDB0002183	Lipids and lipid-like molecules	Fatty Acyls	Fatty acids and conjugates	17028.7	12976.2	13979.9	14381.3	13936.4	6770.26	16792	9520.09	23554	5035.36	17064.3	9463.43	9841.41	8507.87	20788.9	25805.6	77532	31441.8	48670.2	50618.6	58607.2	15971.8	9656.89	22413.6	31452.2	30462.2	40634.5	27281.4	10338.5	23476.7	11218.6	46967.5	11623.3	16984.5	20377.4	15796.8
D-Proline	D-Proline	1.20301	0.266034	1.65926e-06	157.095	285.358	↓	POS		HMDB0003411	Organic acids and derivatives	Carboxylic acids and derivatives	Amino acids, peptides, and analogues	19436.8	18287.5	18316.7	18638	12373.8	16412.4	12098.7	20656.4	29843.5	18588.2	16725.3	27957.1	9946.06	31723.9	27397.2	20248.1	9827.8	11821.6	11896.8	6666.67	8168.38	18129.3	30483.3	42435.4	8758.29	32478.1	21476.6	44843.5	27473.8	12275.1	18704	25631.1	35863	40753.8	23570.9	14976.4
Dehydroabietic acid	Dehydroabietic acid	2.44191	0.160387	6.38526e-25	299.201	41.2635	↓	NEG	√	HMDB0061925	Lipids and lipid-like molecules	Prenol lipids	Diterpenoids	74106.9	79938.3	53298.1	54578.4	35319.4	27181	14009.9	24479.9	14768.6	29891.2	29986.2	24900.2	12126.1	17359.8	9053.22	16816.9	19569.5	33221	20231.4	10199.6	15952.9	42704	13079.3	12253.1	38628.1	21879.1	17651.6	60693.2	446422	54113.5	72033.4	33819.9	63998.8	59161.3	55168.7	50989.9
[truncated: 64 more columns]
