# Supplementary material for: Combining metabolome and clinical indicators with machine learning provides some promising diagnostic markers to precisely detect smear-positive/negative pulmonary tuberculosis
Source: BMC Infect Dis. 2022 Aug 25;22:707. doi: 10.1186/s12879-022-07694-8 (PMC9403968; doi:10.1186/s12879-022-07694-8)
Supplement: Supplementary file 4 — Additional file 4. Detailed information of the 79 DAMs between the SNPT patients and controls. [file 12879_2022_7694_MOESM4_ESM.xls]

## Sheet: SNPT vs Ctrl
Additional file 4. Detailed information of the 79 DAMs between the SNPT patients and controls
Name	Synonyms	VIP	Fold change	p-value	m/z	rt(s)	Variation trend	Ion mode	Drug-related	HMDB_id	Superclass	Class	Sub-class	SPPT1	SPPT2	SPPT3	SPPT4	SPPT5	SPPT6	SPPT7	SPPT8	SPPT9	SPPT10	SPPT11	SPPT12	SPPT13	SPPT14	SPPT15	SPPT16	SPPT17	SPPT18	SPPT19	SPPT20	SPPT21	SPPT22	SPPT23	SPPT24	SPPT25	SPPT26	SPPT27	SNPT1	SNPT2	SNPT3	SNPT4	SNPT5	SNPT6	SNPT7	SNPT8	SNPT9
Dyphylline	Dyphylline	6.05747	149.672	0.0302029	255.11	44.214	↑	POS	√	HMDB0014789	Organoheterocyclic compounds	Imidazopyrimidines	Purines and purine derivatives	2306.72	1917.19	2054.26	6625.5	6174.35	2320.57	3362.08	167209	3517.45	2585.05	1.77093e+06	4818.46	2798.64	3182.54	4335.38	1764.23	2891.74	2961.2	1956.77	2735.99	3593.65	1866.28	3428.21	2047.51	1393.34	1066.78	1427.07	2224.8	6602.71	3032.36	3076.51	4814.93	1700.94	1538.96	2967.09	6854.6
L-Fucose	L-Fucose	1.82568	19.7976	3.47788e-06	163.062	106.505	↑	NEG		HMDB0000174	Organic oxygen compounds	Organooxygen compounds	Carbohydrates and carbohydrate conjugates	308688	235866	259485	5622.06	5606.73	201517	74469.7	337827	2181.08	215069	4999.27	5109.25	47181.5	3341.37	7229.94	5335.41	3528.03	5279.57	4828.55	31492.9	25728.5	16884.4	24388	4955.43	2951.5	3198.16	4544.75	115906	45810.1	347240	341311	4225.09	5024.92	5266.54	7849.45	6053.65
Nicotinate	Nicotinic acid	1.24506	17.3228	9.652e-06	122.025	214.929	↑	NEG		HMDB0001488	Organoheterocyclic compounds	Pyridines and derivatives	Pyridinecarboxylic acids and derivatives	67276.1	64526.4	75096.5	24006.1	18654.2	40372.8	17844.9	86283.9	34451.1	58370.8	2448.17	2838.21	24455.7	6002.48	2540.05	5349.18	8897.22	25895.4	13768.7	8856.61	11422.5	28454.6	25731.6	1387.97	3673.36	7779.56	9279.39	86149.6	20631.5	169768	234264	1409.65	2656.16	7575.03	5968.02	9878.04
4-Pyridinecarboxylic acid	Isonicotinic acid	6.14885	14.6339	3.40472e-07	124.038	211.992	↑	POS		HMDB0060665	Organoheterocyclic compounds	Pyridines and derivatives	Pyridinecarboxylic acids and derivatives	528344	543112	553020	241973	172291	377760	178896	718223	13667.4	465143	10121.9	20086	283956	61037.6	19159.5	49272.8	87328.8	279174	151355	101315	124291	306173	200952	6806.61	29823.5	90470.9	127505	644574	230117	837895	1.21942e+06	6019.18	15793.1	82281.2	75473.3	111885
Theophylline	Theophylline	6.03027	7.72289	0.011607	179.058	50.433	↑	NEG		HMDB0001889	Organoheterocyclic compounds	Imidazopyrimidines	Purines and purine derivatives	95947.9	130957	44275.8	4.45315e+06	4.15778e+06	5849.32	17538.5	9.62047e+06	5220.71	78648.1	14658.2	45624.8	2.18489e+06	25145.3	149786	1.18861e+06	121498	4.32937e+06	23370.9	3.32639e+06	6.82481e+06	658153	7.59572e+06	5.46159e+06	1.92338e+06	1.25005e+06	1.13213e+06	346562	6.86982e+06	9365.5	6178.11	5.03433e+06	5.13924e+06	14970.7	16549	1.3322e+06
Enterostatin human	APGPR Enterostatin	1.09289	3.27276	4.10613e-09	495.276	33.9035	↑	NEG		HMDB0006117	Organic acids and derivatives	Carboxylic acids and derivatives	Amino acids, peptides, and analogues	25379.2	16462.5	16570.7	20882.4	27289.4	21338.6	13556.8	7827.04	53583.1	17146.4	24679.9	9849.33	10846.3	40403.7	7876.06	5732.13	10236.2	12251.5	9261.84	11659.8	18675.1	8885.43	22901	21103.7	33915.6	12501.1	7316.15	61971.5	71159.9	17787.6	105821	15087.1	30745.3	13159.6	34847.4	50369.6
Tetrahydrocorticosterone	Tetrahydrocorticosterone	1.35593	2.87686	9.47971e-06	349.237	156.415	↑	NEG		HMDB0000268	Lipids and lipid-like molecules	Steroids and steroid derivatives	Hydroxysteroids	98922.4	55952.4	28008.1	41103.3	17034.3	36889.3	25502.4	35041.3	17972.6	37084.7	16837	11412.6	21220.5	21427.3	28077.5	8737.87	44858.7	8129.37	8676.12	16385.2	3643.07	11493.9	8706.42	10682.3	54980.4	12493	11766.8	27086.2	58599.6	73673.2	34223.5	59282.3	133133	28082.6	57071.7	225510
Pimelic acid	Pimelic acid	1.06181	2.48206	0.0186324	160.077	41.683	↑	POS		HMDB0000857	Lipids and lipid-like molecules	Fatty Acyls	Fatty acids and conjugates	4366.5	12324.1	34161.3	10233.3	11605.2	47320.2	10105.3	14845.4	9486.56	84953.9	76420.1	32608.1	20047	26661.9	7758.76	3119.39	7074.05	18419.9	4080.49	42362	12372.2	10857.1	12390.1	14897.1	6629.65	5951.57	7539.13	6352.71	6143.6	5189.77	11074	5820.72	33836.5	181946	18868.4	28337.3
His-Pro	Histidinyl-Proline	1.17115	2.23038	1.6368e-08	235.116	138.977	↑	POS		HMDB0028893	Organic acids and derivatives	Carboxylic acids and derivatives	Amino acids, peptides, and analogues	15007.1	9711.37	22877.7	24135.4	19277	17105	34168.4	14258.4	19622	10674.8	8468.06	10948.6	10478.5	7485.59	11663.7	29423.5	19841.8	18211.9	10994.3	26262.5	18130.4	10437.7	21865.7	23956.1	31963.6	18649.7	14792.8	12266.4	12073	12617.8	11345.5	11911.5	16780.1	24252.6	35670.3	30313.9
2-Ethoxyethanol	2-Ethoxyethanol	1.5634	2.16568	0.00256404	151.095	62.832	↑	POS		HMDB0031213	Organic oxygen compounds	Organooxygen compounds	Ethers	48059.4	62627.2	89360.2	96814.8	16319.7	27059.8	46155.6	1.2874e+06	863879	1.28887e+06	1.34925e+06	881700	1.40595e+06	910720	1.28197e+06	1.58567e+06	2.67697e+06	2.58851e+06	2.60611e+06	2.38213e+06	2.48632e+06	2.56395e+06	2.31688e+06	1.4984e+06	1.33089e+06	2.39441e+06	2.59006e+06	23950.5	17468.9	21224.7	26723.5	119987	13249.2	82164.4	21354.9	21710.8
N1-Methyl-2-pyridone-5-carboxamide	N1-Methyl-2-pyridone-5-carboxamide	2.37771	2.08051	0.00572193	153.064	84.1115	↑	POS		HMDB0004193	Organoheterocyclic compounds	Pyridines and derivatives	Pyridinecarboxylic acids and derivatives	43467.5	25335.7	22717.5	76670.7	250423	82982.2	395771	281754	73324.7	18675.2	13087	225250	25238.6	128734	32309.2	177542	297743	800840	484229	191905	477605	327477	627826	44829.2	49708.5	269826	133438	292522	36726.9	50652.4	33315.8	24726.2	135026	550195	124225	378810
2-Methylglutaric acid	2-Methylglutaric acid	1.37296	2.04776	3.07809e-06	146.06	44.097	↑	POS		HMDB0000422	Lipids and lipid-like molecules	Fatty Acyls	Fatty acids and conjugates	13184.6	20762.6	29954	34577.4	65078.2	31807.8	23449.1	16348.9	37431.4	319655	20042.3	134594	23721.1	26917.2	24804.1	8554.7	11431.5	36788.3	2693.42	125192	20047.3	11358.3	58977.7	30252	8060.03	24347.3	9017.11	16287.2	25713.5	16555.3	2753.29	17977.7	67584.8	75296.8	27280.4	42003.8
PC(16:0/16:0)	PC(16:0/16:0)	4.10032	1.93765	0.000145226	756.545	140.305	↑	POS		HMDB0000564	Lipids and lipid-like molecules	Glycerophospholipids	Glycerophosphocholines	277638	413794	382771	355399	215739	173490	336951	424321	257026	226597	146521	49028.8	66035.9	64026.7	114703	52713.4	179579	144235	163435	97236.1	121862	154227	83255.3	88693.2	78216	265059	87679.1	178051	193429	403686	102528	461356	588112	117167	113466	294382
Stearidonic Acid	Stearidonic acid	1.75562	1.84589	5.80957e-05	275.201	44.4425	↑	NEG		HMDB0006547	Lipids and lipid-like molecules	Fatty Acyls	Lineolic acids and derivatives	238579	205154	55333.7	44598.9	51829.5	142909	61880.5	135301	59524.8	29907.5	74184	17743.6	28430.2	30656.9	22263.8	62115	102435	32936.6	78778.8	63914.8	37640.3	32132	11090.3	64747.8	165480	76032.9	67669.4	99445.1	65560.2	90220.4	117825	181322	391494	230338	91554.9	207635
2-Ethyl-2-Hydroxybutyric acid	2-Ethyl-2-Hydroxybutyric acid	1.36465	1.7921	7.65363e-07	131.071	139.772	↑	NEG		HMDB0001975	Lipids and lipid-like molecules	Fatty Acyls	Fatty acids and conjugates	50301.1	45497.1	105429	70939.8	70493.5	102128	136248	151773	77192.1	108024	65078.9	35817.1	48560	46128.9	42591.3	40674	81691.2	232721	113241	72296.5	127653	45518.9	124323	95902.8	81337.8	60346.3	42777.6	136933	61209.6	45045.9	109388	103616	47970.4	61526.9	87400.9	88854.5
Trimethylamine N-oxide	Trimethylamine N-oxide	1.64878	1.77441	0.00397725	76.0751	320.525	↑	POS		HMDB0000925	Organic nitrogen compounds	Organonitrogen compounds	Aminoxides	8820.68	77050.1	1058.81	38625.8	4483.39	5075.79	88135.6	5981.38	6104.98	37363.8	14688.8	312842	4577.91	48256.1	32925.2	41388.1	59561.4	3612.14	26183	4020.13	2826.05	3850.7	31925.6	41774.6	6884.2	49821.2	13241.2	47918.3	68585.4	30947.3	21019.7	57497.8	6298.87	1625.57	13931.2	3780.68
2-Hydroxy-3-methylbutyric acid	2-Hydroxy-3-methylbutyric acid	2.31538	1.73247	0.000156034	117.056	148.181	↑	NEG		HMDB0000407	Lipids and lipid-like molecules	Fatty Acyls	Fatty acids and conjugates	126632	189227	309850	321195	336823	225168	820320	609227	350546	470911	164671	95044	165368	244362	149780	138020	320388	906068	373822	168279	372505	134325	653035	584490	187030	193383	161954	417737	186967	133795	375494	270015	161280	286363	216176	249692
Hypoxanthine	Hypoxanthine	1.6055	1.72509	9.91072e-05	137.044	164.933	↑	POS		HMDB0000157	Organoheterocyclic compounds	Imidazopyrimidines	Purines and purine derivatives	68133.4	71806.3	77907.8	69142.5	86672	9259.44	132368	74079.5	130613	100294	53469	68583.5	123450	61078.6	58070	86123.9	78873.9	98519.5	31314.3	95663.8	75087	54517.5	56524.3	39886.5	69719.1	113963	56854.1	45736.9	29795.3	81389.4	117291	41661.7	95470.9	78105.8	62657.7	75530
D-Mannose	D-Mannose	3.92067	1.70832	0.000304225	239.077	298.467	↑	NEG		HMDB0000169	Organic oxygen compounds	Organooxygen compounds	Carbohydrates and carbohydrate conjugates	772073	676620	1.1892e+06	470684	864902	671058	355692	1.12059e+06	535483	588643	708599	776235	944902	1.21847e+06	995243	565095	586020	593163	550626	540595	611352	634931	658125	640008	635627	603167	739593	775541	667384	383402	838025	618786	1.09477e+06	593088	738766	778098
Dimethylglycine	Dimethylglycine	1.11795	1.68754	0.00301862	104.069	291.897	↑	POS		HMDB0000092	Organic acids and derivatives	Carboxylic acids and derivatives	Amino acids, peptides, and analogues	22556.4	33645.4	30148.5	50112.2	21603.7	41148	68894.1	40840.8	57706.4	40426.6	46046.2	52460.3	31528	30024.8	36324.8	23744.3	75511.4	48478	41769.8	305535	29862	42812.5	74277.4	81555.1	64970.3	505097	83633.9	81320.3	24190.1	32859.4	23318	32096.9	22540	44303.3	195422	39221.9
D-Allose	Allose	2.9228	1.6622	0.000363116	359.119	298.308	↑	NEG		HMDB0001151	Organic oxygen compounds	Organooxygen compounds	Carbohydrates and carbohydrate conjugates	437639	382933	685548	277949	489739	387532	211508	628217	314756	335982	402144	434569	533485	688888	549120	326668	339935	341933	318727	311055	352897	367340	363512	376636	362216	347480	430213	439874	379079	232109	470307	362448	625187	359869	410362	437225
all cis-(6,9,12)-Linolenic acid	gamma-Linolenic acid	10.3992	1.62986	0.00713702	277.217	44.211	↑	NEG		HMDB0003073	Lipids and lipid-like molecules	Fatty Acyls	Lineolic acids and derivatives	1.90328e+07	1.52023e+06	1.75318e+06	4.8895e+06	1.4781e+06	2.28483e+06	1.93728e+06	1.84813e+06	1.17961e+06	554091	2.4326e+06	553327	677540	801152	1.07375e+06	3.93698e+06	4.97028e+06	1.19004e+06	1.68775e+06	3.68002e+06	1.49059e+06	966977	592737	3.92482e+06	1.48221e+07	2.25352e+06	2.72965e+06	1.7271e+06	3.9556e+06	5.08576e+06	1.52761e+06	1.02141e+07	7.52869e+06	1.34242e+07	2.10225e+06	1.32079e+07
Anthranilic acid (Vitamin L1)	2-Aminobenzoic acid	2.32266	1.62181	0.00336861	138.054	276.813	↑	POS		HMDB0001123	Benzenoids	Benzene and substituted derivatives	Benzoic acids and derivatives	55000.1	70093.4	113089	80869.9	80930.6	309579	158568	94009.3	127051	342084	122671	52241.8	105702	53526.2	57614.2	264936	240426	178623	844703	381842	101578	129920	95415.4	60347.1	172641	184269	125507	175516	63035.9	32346.1	91655.3	91222.2	187473	278519	100004	277733
Hydroxyisocaproic acid	Hydroxyisocaproic acid	1.61109	1.60454	0.000126666	131.071	127.818	↑	NEG		HMDB0000746	Lipids and lipid-like molecules	Fatty Acyls	Fatty acids and conjugates	85806.2	69953.1	168358	130410	101730	152153	217963	226952	111106	173442	121370	50669.1	71716.1	92897.3	72333.4	56560.9	127244	407455	184115	107491	196117	88756.4	157273	155830	113189	115997	55469.1	223339	96339.7	60964.2	196463	212782	87366.2	99348.9	160792	115534
Norethindrone Acetate	Norethindrone	1.05418	1.49605	0.00241305	339.199	58.242	↑	NEG	√	HMDB0014855	Lipids and lipid-like molecules	Steroids and steroid derivatives	Estrane steroids	42310.4	151674	102513	49764.7	117247	215447	42115.9	35087.5	230525	42302	43113.9	48193	37870.1	101960	119473	40655.8	47295.1	40714.7	60833.3	74044.3	80458.8	36276.7	88274.3	60345.2	61889.1	41922.8	37990.6	113122	85188.9	52423.6	59176.2	47298.1	39530.1	91318.5	96888.5	90712.7
DL-3-Phenyllactic acid	Phenyllactic acid	1.08938	1.43857	0.0220958	165.055	111.538	↑	NEG		HMDB0000779	Phenylpropanoids and polyketides	Phenylpropanoic acids	NA	42587	56555	69742.3	61171.4	69181.2	40614.6	146946	153894	80720.3	72311.1	111325	36491.5	33115.3	29824.5	91846.9	40669.7	76542.3	160958	44218.2	55780	150242	35419	148320	147822	60939	163008	40996.5	87809.9	63755.7	28898.6	61932.5	53966.2	50587.5	51998.6	99598.7	45743.4
D-Tagatose	D-Tagatose	2.35445	1.40326	7.48192e-05	161.046	297.887	↑	NEG		HMDB0003418	Organic oxygen compounds	Organooxygen compounds	Carbohydrates and carbohydrate conjugates	295381	273524	403247	215436	327628	266905	175682	382692	234512	249560	289573	287224	323820	385101	352294	229212	251354	262263	248264	228728	268402	271106	262528	252958	249581	260274	278733	299768	260078	184482	310952	262782	366273	252226	278709	290882
D-Threitol	D-Threitol	1.43734	1.38226	0.000104239	143.035	297.853	↑	NEG		HMDB0004136	Organic oxygen compounds	Organooxygen compounds	Carbohydrates and carbohydrate conjugates	114651	107646	150389	84645.2	122505	101083	69112.1	142104	89559.5	97214.6	108932	108380	123317	148186	135588	91365.2	94972.3	99554.9	93911	90180.7	107009	101766	106201	101040	94562.7	99564.1	105907	115825	101065	72380.6	116039	99799.8	139999	97422.9	105475	108944
3-Hydroxypropionic acid (beta-lactic acid)	Hydroxypropionic acid	1.15885	1.38123	7.39351e-05	149.045	297.744	↑	NEG		HMDB0000700	Organic acids and derivatives	Hydroxy acids and derivatives	Beta hydroxy acids and derivatives	73905.2	72051.6	92799.7	53472.5	76782.5	61367.6	45956.6	106281	59182.2	63348.1	71050.7	67776.8	77379.1	88302	88025.9	54663.2	62745.1	60567.1	63953.5	57689	63948.5	61843	63231.1	61202.2	59123.2	60654.4	65287.1	73036	59299.3	47735.9	74109	62185.5	85084	63378.8	62373.7	72641.3
D-Quinovose	D-Quinovose	1.80717	1.37599	0.00390725	223.083	205.924	↑	NEG		HMDB0247051	Organic oxygen compounds	Organooxygen compounds	Carbohydrates and carbohydrate conjugates	194126	196148	70353.9	26487.1	201801	152484	15074	108200	318593	216463	196490	156384	252394	102457	334670	128850	187613	454771	474983	284836	503935	396734	141281	44531	165587	287758	173530	144406	230739	343774	270508	113819	333975	267056	222374	70021.1
L-Rhamnose	Rhamnose	1.56923	1.34412	0.00586641	163.062	205.955	↑	NEG		HMDB0000849	Organic oxygen compounds	Organooxygen compounds	Carbohydrates and carbohydrate conjugates	147968	158193	58559.4	22593.2	169631	126583	13832	89237.4	268778	175763	157248	138138	192106	85016.8	273378	115176	156796	369234	345819	224429	406637	285208	116109	36741.3	148141	219996	144413	119674	194379	280620	209351	97426.3	254848	199758	175243	53522.5
Uric acid	Uric acid	1.40318	1.33216	0.0292176	167.021	321.182	↑	NEG		HMDB0000289	Organoheterocyclic compounds	Imidazopyrimidines	Purines and purine derivatives	96900	122167	174989	48200.2	265237	130771	117555	181662	187520	138235	203589	149276	55909.6	149351	40896.4	552899	352738	664621	836602	260210	693704	222436	247175	21399	114488	384085	360818	353688	96730.1	95536.5	107091	76695.9	63153.2	215181	126690	368043
L-Arginine	L-Arginine	2.24646	1.27975	1.03628e-08	175.117	492.586	↑	POS		HMDB0000517	Organic acids and derivatives	Carboxylic acids and derivatives	Amino acids, peptides, and analogues	179365	148970	109893	155806	130668	176166	99852	119251	117993	123235	134921	176429	157439	210376	113008	166872	131092	153594	166134	132113	128618	157830	129396	147608	186906	113354	158174	119465	170242	126960	131937	137734	230072	131169	136367	175910
L-Gulonic gamma-lactone	L-Gulonolactone	1.22262	1.27812	0.00706406	177.04	148.143	↑	NEG		HMDB0003466	Organoheterocyclic compounds	Lactones	Gamma butyrolactones	98287.7	47779.8	130901	97033.4	128817	118393	75874.4	130347	64670.4	109066	100163	121863	122105	103621	141065	102017	161586	141287	88408.4	156172	80444.9	120107	53153.7	116367	114560	113280	117084	102083	104581	100782	101038	198394	109682	109048	82156.7	69289
D-Proline	D-Proline	1.56934	1.24448	0.00689472	114.056	303.687	↑	NEG		HMDB0003411	Organic acids and derivatives	Carboxylic acids and derivatives	Amino acids, peptides, and analogues	268151	209344	220471	285533	156088	172986	106759	186014	112355	212998	189319	277415	199729	185436	114019	88589.9	149875	231479	237688	139230	164728	289376	259455	129584	187448	223224	188042	198697	163114	185947	362984	223999	244780	188899	107967	206611
Choline	Choline	7.1662	1.16778	0.00403711	104.107	240.829	↑	POS		HMDB0000097	Organic nitrogen compounds	Organonitrogen compounds	Quaternary ammonium salts	1.77817e+06	1.85935e+06	571463	1.61115e+06	1.50812e+06	1.83776e+06	2.79052e+06	1.53361e+06	1.72218e+06	2.41149e+06	2.35948e+06	2.57495e+06	1.89418e+06	2.12995e+06	1.70014e+06	1.48026e+06	2.08664e+06	2.09361e+06	1.94388e+06	2.27926e+06	1.27779e+06	1.8972e+06	2.76528e+06	1.73015e+06	2.18185e+06	1.93173e+06	2.64954e+06	1.69934e+06	1.99445e+06	1.26062e+06	2.31242e+06	1.52906e+06	2.4603e+06	2.07279e+06	2.49634e+06	2.71608e+06
Betaine	Betaine	8.97418	1.15237	0.0183147	118.086	263.972	↑	POS		HMDB0000043	Organic acids and derivatives	Carboxylic acids and derivatives	Amino acids, peptides, and analogues	3.44789e+06	3.44519e+06	3.33801e+06	5.64307e+06	4.63842e+06	4.82076e+06	4.17257e+06	4.10294e+06	5.13574e+06	3.29312e+06	4.09976e+06	4.34518e+06	5.46396e+06	4.26859e+06	3.8653e+06	3.42288e+06	5.35107e+06	4.11715e+06	4.78917e+06	5.41721e+06	3.69884e+06	5.0531e+06	5.35659e+06	3.31822e+06	5.07323e+06	3.51436e+06	5.16498e+06	3.72069e+06	4.20693e+06	3.61645e+06	4.48822e+06	4.09291e+06	4.29292e+06	3.5679e+06	3.67976e+06	3.98583e+06
Creatinine	Creatinine	3.64449	0.919219	0.0380687	114.066	165.546	↓	POS		HMDB0000562	Organic acids and derivatives	Carboxylic acids and derivatives	Amino acids, peptides, and analogues	1.98985e+06	2.18841e+06	863870	1.82196e+06	1.72889e+06	1.77677e+06	2.02192e+06	1.63301e+06	1.18049e+06	2.46348e+06	2.64841e+06	2.71497e+06	1.7303e+06	1.85356e+06	2.17947e+06	1.90441e+06	2.106e+06	2.39423e+06	2.39872e+06	2.0495e+06	1.9829e+06	2.06081e+06	2.77762e+06	1.71985e+06	1.92099e+06	1.87814e+06	1.90648e+06	1.96466e+06	2.6729e+06	1.46932e+06	2.17127e+06	1.61124e+06	1.81057e+06	2.01995e+06	2.14697e+06	1.91853e+06
Glycerophosphocholine	Glycerophosphocholine	2.8777	0.892285	0.0197739	258.108	374.583	↓	POS		HMDB0000086	Lipids and lipid-like molecules	Glycerophospholipids	Glycerophosphocholines	1.1448e+06	1.01038e+06	675350	658049	500672	861509	717121	659108	659071	784874	1.12761e+06	723556	689542	740575	613858	505896	642596	658979	1.28804e+06	577981	695802	837575	584363	572104	568219	608745	634283	1.17968e+06	824321	919835	1.14943e+06	681252	956413	1.04117e+06	840531	672983
DL-Indole-3-lactic acid	Indole-3-lactic acid	1.7246	0.864029	0.0071152	188.069	247.078	↓	POS		HMDB0000671	Organoheterocyclic compounds	Indoles and derivatives	lndolyl carboxylic acids and derivatives	360310	545127	163203	288545	347344	213629	181041	370145	280719	335133	563951	373166	335847	497094	337889	445280	272963	497718	619905	278833	551798	511306	376951	272875	395764	515456	415729	278722	466717	309775	396779	328493	413025	284748	320508	466055
EDTA	Edetic Acid	12.4293	0.859839	0.000132662	293.096	441.009	↓	POS	√	HMDB0015109	Organic acids and derivatives	Carboxylic acids and derivatives	Tetracarboxylic acids and derivatives	1.28372e+07	1.04808e+07	7.41173e+06	1.23373e+07	9.5054e+06	6.47857e+06	9.02699e+06	5.7997e+06	9.73016e+06	8.59265e+06	4.53128e+06	5.81237e+06	7.2782e+06	7.76972e+06	6.19542e+06	6.74293e+06	4.12664e+06	5.85161e+06	7.82786e+06	5.96813e+06	4.10462e+06	5.78474e+06	5.44598e+06	6.04271e+06	3.77381e+06	3.14119e+06	4.86247e+06	1.19233e+07	1.12255e+07	1.0291e+07	1.09423e+07	8.74576e+06	1.38645e+07	1.5066e+07	1.42098e+07	1.2382e+07
DL-lactate	2-hydroxypropanoate	2.50726	0.829294	3.03505e-06	89.0251	227.328	↓	NEG		HMDB0000190	Organic acids and derivatives	Hydroxy acids and derivatives	Alpha hydroxy acids and derivatives	3.07241e+06	2.63386e+06	2.58483e+06	2.82082e+06	2.25861e+06	2.08103e+06	3.35912e+06	2.97148e+06	3.11621e+06	2.62938e+06	3.48107e+06	1.90183e+06	2.59197e+06	2.50001e+06	2.30108e+06	2.04198e+06	2.34352e+06	2.61056e+06	2.72831e+06	2.00306e+06	2.58627e+06	1.99956e+06	2.26234e+06	1.70843e+06	1.43153e+06	2.33206e+06	1.61354e+06	2.55437e+06	2.21961e+06	2.68805e+06	3.53979e+06	1.82667e+06	2.60547e+06	2.7165e+06	2.5429e+06	2.28088e+06
1-Palmitoyl-sn-glycero-3-phosphocholine	LysoPC(16:0)	15.6337	0.826124	0.0136958	496.335	180.071	↓	POS		HMDB0010382	Lipids and lipid-like molecules	Glycerophospholipids	Glycerophosphocholines	1.06125e+07	1.03777e+07	7.2548e+06	1.79027e+06	5.0595e+06	4.7871e+06	8.22738e+06	8.36954e+06	5.5256e+06	6.16718e+06	2.13064e+07	1.75256e+06	8.95189e+06	6.5264e+06	7.21796e+06	6.46026e+06	9.02721e+06	9.04859e+06	1.70133e+07	5.47737e+06	6.65502e+06	1.07326e+07	4.62867e+06	4.58972e+06	5.09076e+06	9.70856e+06	6.38412e+06	9.44135e+06	6.48155e+06	1.0762e+07	8.63253e+06	1.10616e+07	9.79574e+06	1.0605e+07	6.24224e+06	8.07399e+06
L-Histidine	L-Histidine	1.10819	0.81349	1.17533e-05	156.075	362.46	↓	POS		HMDB0000177	Organic acids and derivatives	Carboxylic acids and derivatives	Amino acids, peptides, and analogues	87992	96732	64228.9	58067.8	65931.4	63233.7	64773.3	70841.7	66444.4	89328	109581	90913.4	81206.7	101467	82619.7	72619.1	60932.7	76453.1	95866.3	78792.5	80821.2	114829	66143.4	58780.7	72148.6	61727.6	81854.1	81524.3	71872.5	65277.5	74848.2	80056.7	89313.3	69493.7	62041.7	55857.6
L-(-)Sorbose	L-Sorbose	1.59909	0.720678	9.45965e-11	145.048	296.093	↓	POS		HMDB0001266	Organic oxygen compounds	Organooxygen compounds	Carbohydrates and carbohydrate conjugates	66473	63992.8	54424.9	40895.2	58699.9	41684	76793.5	45870.8	47300.8	56847.5	67417.2	86868	56920.5	60315.6	60310.8	69418.2	77311.6	70240.4	49018.7	61654	48453	51322.3	52116.3	40255.4	60527.8	41852.3	54951.4	54673.9	41476.2	40266.5	66543.8	73349.6	77514.3	50260.6	60156.9	57867.1
1,2-dioleoyl-sn-glycero-3-phosphatidylcholine	PC(18:1(9Z)/18:1(9Z))	1.73092	0.717776	0.0276676	768.58	113.373	↓	POS		HMDB0000593	Lipids and lipid-like molecules	Glycerophospholipids	Glycerophosphocholines	106708	73735.5	62874.6	60606.7	90686.5	27383.1	63646.2	87802.9	73393.6	99099.6	102186	19542.1	23526.4	26233.9	70639.8	27073.6	177705	150449	104539	174104	192061	123256	148579	32454.2	24140.8	326019	146924	62808	28096.7	162297	30865.7	100322	25785.4	73256.6	78048.2	40418.9
L-Pyroglutamic acid	Pyroglutamic acid	1.20703	0.683576	4.44738e-12	128.036	292.614	↓	NEG		HMDB0000267	Organic acids and derivatives	Carboxylic acids and derivatives	Amino acids, peptides, and analogues	403795	268419	271788	316972	301553	285942	305126	227224	267725	375941	363176	285805	252309	394537	363638	341414	214202	315419	321082	305219	300480	299516	265005	261314	242024	244715	264881	344088	231472	249348	337089	294120	277236	275193	208806	398725
ketoisocaproic acid	Ketoleucine	1.87695	0.66536	0.000259957	129.056	47.7705	↓	NEG		HMDB0000695	Organic acids and derivatives	Keto acids and derivatives	Short-chain keto acids and derivatives	819531	1.4732e+06	1.86911e+06	2.31752e+06	1.27257e+06	1.44397e+06	791130	1891460	1.24694e+06	1.35118e+06	4.33562e+06	1.32382e+06	2.22096e+06	1.26026e+06	69534.4	1.03847e+06	1.39573e+06	1.59329e+06	2.18498e+06	1.82856e+06	1.81756e+06	2.23496e+06	383506	422750	1.69874e+06	1.43565e+06	980967	1.89115e+06	2.08335e+06	956116	2.4537e+06	1.14357e+06	3.00475e+06	2.36344e+06	884699	1.03893e+06
1-Stearoyl-2-hydroxy-sn-glycero-3-phosphocholine	LysoPC(18:0)	1.84989	0.664058	0.00253237	568.332	173.879	↓	POS		HMDB0010384	Lipids and lipid-like molecules	Glycerophospholipids	Glycerophosphocholines	125956	91089.2	23256	18712.2	33688	46458.4	59701.2	61865.9	2201.85	26850.1	292231	26890.2	62515.5	12688.1	87417.6	16058.7	80044.7	27700.7	133925	70294.6	68046.7	92615	30230.3	14889.3	97161.7	61655.3	47155.4	54489.2	44457.2	151209	19244.8	115492	15586.4	172021	66732.1	61216.7
Stearic acid	Stearic acid	4.00536	0.64516	7.25825e-11	283.264	42.625	↓	NEG		HMDB0000827	Lipids and lipid-like molecules	Fatty Acyls	Fatty acids and conjugates	2.20067e+06	2.05045e+06	1.86827e+06	2.01498e+06	1.78665e+06	1.85749e+06	1.96927e+06	1.84311e+06	1.77968e+06	2.64885e+06	4.00226e+06	2.78478e+06	2.3884e+06	2.79222e+06	2.66306e+06	3.33354e+06	3.51192e+06	3.0006e+06	3.59992e+06	3.78036e+06	5.30305e+06	2.24689e+06	2.00485e+06	3.50009e+06	5.50649e+06	4.08031e+06	2.63212e+06	2.48499e+06	2.55857e+06	2.15194e+06	3.29306e+06	4.81273e+06	2.51221e+06	2.67448e+06	2.21512e+06	3.23596e+06
1-Oleoyl-sn-glycero-3-phosphocholine	LysoPC(18:1(9Z))	5.24319	0.616771	2.19877e-05	544.333	175.124	↓	POS		HMDB0002815	Lipids and lipid-like molecules	Glycerophospholipids	Glycerophosphocholines	583286	508148	184287	122264	244154	310382	371845	427930	87653.7	276566	2.03096e+06	169094	277073	208359	438567	128595	783658	933179	1.53522e+06	602563	623816	993337	234772	120766	134264	655272	455074	448199	261099	735683	171961	573270	135553	846907	322157	345299
D-erythro-Sphingosine-1-phosphate	Sphingosine 1-phosphate	1.03505	0.612162	1.082e-21	380.251	270.194	↓	POS		HMDB0000277	Lipids and lipid-like molecules	Sphingolipids	Phosphosphingolipids	14716.9	13813.9	10548.5	11587.4	8643.09	9181.45	11238	12279.3	15520	14061.9	13492.1	12586.1	15631.7	15162.5	12012.9	12735.8	8320.91	11726.1	16533.7	9222.24	12886.4	10660.8	10558.7	7703.5	8259.27	12606.3	9403.82	12835.5	10647.8	12434.9	11400.8	10010.5	12793.2	12694.6	12748.3	10601.8
16-Hydroxypalmitic acid	16-Hydroxyhexadecanoic acid	1.62153	0.601353	5.06986e-14	295.223	45.3175	↓	POS		HMDB0006294	Lipids and lipid-like molecules	Fatty Acyls	Fatty acids and conjugates	55334.4	21219.5	20228.3	26532.4	17741.4	12269.8	14364.6	18363.7	33482.2	22288.3	33585.5	26493.4	20185.7	37024.9	36526.4	34327.5	29380.7	37526.1	44056.7	43339.5	31700.2	39604.7	24869.4	37031.3	34492.5	46022.2	48595.3	21255	25314.7	27020.9	27737.2	23159.4	33169.9	45469.8	21648.5	42176.1
Acetylcarnitine	L-Acetylcarnitine	14.765	0.5955	1.92534e-12	204.122	295.786	↓	POS		HMDB0000201	Lipids and lipid-like molecules	Fatty Acyls	Fatty acid esters	2.99468e+06	3.09346e+06	1.78027e+06	1.57887e+06	2.43736e+06	1.38005e+06	3.84204e+06	1.7671e+06	1.9751e+06	2.28884e+06	3.08182e+06	3.99445e+06	2.24757e+06	2.52061e+06	2.55651e+06	3.47705e+06	3.78451e+06	3.3991e+06	1.96144e+06	2.62946e+06	1.92286e+06	1.92781e+06	2.25611e+06	1.39579e+06	2.76827e+06	1.73945e+06	2.12739e+06	2.27152e+06	1.54153e+06	1.68032e+06	3.14446e+06	3.85209e+06	3.34826e+06	2.23798e+06	2.55946e+06	2.53237e+06
Thioetheramide-PC	Thioetheramide-PC	15.7399	0.576173	0.000454636	758.562	118.928	↓	POS	√	NA	NA	NA	NA	5.94763e+06	3.51136e+06	3.05696e+06	3.77883e+06	3.67377e+06	1.27425e+06	4.20175e+06	2.51238e+06	3.2449e+06	3.59831e+06	3.20662e+06	1.05647e+06	1.25952e+06	1.63328e+06	3.86703e+06	1.48817e+06	3.30536e+06	3.38073e+06	3.39288e+06	3.60992e+06	4.29035e+06	4.55666e+06	4.90817e+06	2.53588e+06	1.89946e+06	5.38868e+06	4.04687e+06	4.62763e+06	2.53402e+06	8.24731e+06	2.31524e+06	4.69509e+06	1.7773e+06	1.90444e+06	2.14574e+06	2.16212e+06
Capric acid	Capric acid	1.41095	0.563679	2.86833e-08	171.139	46.956	↓	NEG		HMDB0000511	Lipids and lipid-like molecules	Fatty Acyls	Fatty acids and conjugates	113477	222090	96689.9	204040	142760	96349.1	115025	69977.1	142190	166908	238610	249635	188700	693217	170299	207714	297574	281608	132031	230664	272669	189917	179573	266453	344805	231054	218087	166474	161184	162670	149868	228240	121658	112313	122927	225003
Dodecanoic acid	Dodecanoic acid	3.66454	0.557239	2.92887e-19	199.171	46.76	↓	NEG		HMDB0000638	Lipids and lipid-like molecules	Fatty Acyls	Fatty acids and conjugates	633935	752736	545455	793831	701145	382740	339730	364547	339814	451597	594221	461351	415701	962666	364733	833272	1.0005e+06	846892	607627	1.13206e+06	714782	1.11329e+06	518861	700973	761474	673505	763072	847076	1.76218e+06	928824	798104	805164	880649	819274	756280	922028
Sunitinib	Sunitinib	1.68264	0.489876	0.000208885	397.204	32.665	↓	NEG	√	HMDB0015397	Organoheterocyclic compounds	Indoles and derivatives	Indolines	124161	22079.9	62332.2	305652	97215.3	71496.5	178477	11034.8	275529	62378.7	40759.4	101308	112668	229574	389131	118758	412601	146326	153327	200131	100737	352230	648295	110319	94608.4	271794	159650	103072	339094	53890.7	365255	72579.7	29318.3	43625.9	938301	54062.4
Ergothioneine	Ergothioneine	1.35454	0.483175	2.67931e-06	230.093	317.648	↓	POS		HMDB0003045	Organic acids and derivatives	Carboxylic acids and derivatives	Amino acids, peptides, and analogues	49949.6	27269.1	15484	12809.2	25860.2	6057.25	20384.1	23992.4	18646.6	19713.9	18062.8	12477.9	16446.2	24078.5	29675.1	22041.6	25234.2	26738.6	22895.8	14812.5	36591.5	17695.2	24890.8	5955.75	19268.7	9155.22	19159	24993.8	31178.5	24097.4	20150.4	11793.2	21825.2	15358.5	14358.2	23097.4
Palmitic acid	Palmitic acid	22.9935	0.474178	4.06353e-21	255.234	44.359	↓	NEG		HMDB0000220	Lipids and lipid-like molecules	Fatty Acyls	Fatty acids and conjugates	1.01764e+07	1.17985e+07	1.03952e+07	1.17529e+07	8.66068e+06	8.94914e+06	1.01411e+07	9.65932e+06	1.0993e+07	1.00281e+07	2.49493e+07	1.37068e+07	1.20551e+07	1.83221e+07	1.43696e+07	2.13761e+07	4.19371e+07	2.45053e+07	2.23222e+07	2.94941e+07	3.03891e+07	15348340	1.09865e+07	2.06088e+07	2.52664e+07	2.01879e+07	3.16522e+07	1.25032e+07	1.17869e+07	1.34719e+07	1.60718e+07	2.78315e+07	1.3191e+07	1.38428e+07	1.12096e+07	1.28346e+07
Dehydroabietic acid	Dehydroabietic acid	1.19126	0.469989	2.92212e-10	299.201	41.2635	↓	NEG	√	HMDB0061925	Lipids and lipid-like molecules	Prenol lipids	Diterpenoids	74106.9	79938.3	53298.1	54578.4	35319.4	27181	14009.9	24479.9	14768.6	29891.2	29986.2	24900.2	12126.1	17359.8	9053.22	16816.9	19569.5	33221	20231.4	10199.6	15952.9	42704	13079.3	12253.1	38628.1	21879.1	17651.6	60693.2	446422	54113.5	72033.4	33819.9	63998.8	59161.3	55168.7	50989.9
L-Palmitoylcarnitine	L-Palmitoylcarnitine	3.07679	0.447619	1.43378e-10	400.337	156.018	↓	POS		HMDB0000222	Lipids and lipid-like molecules	Fatty Acyls	Fatty acid esters	95721.6	98320.7	37541.4	84691.2	34657.7	39793.9	30650	99173.4	81834.6	90365.9	258023	110493	80050.7	48510.7	61847.6	49310.5	141592	106539	59231.8	83662	88942.9	41862.8	71077.9	48079.3	40781.7	121850	40303.1	57264.6	43483.1	79811.5	75643.1	89163.5	43598.9	33332.4	46051.8	40252.5
Pentadecanoic Acid	Pentadecanoic acid	3.63432	0.445714	8.25475e-18	241.217	44.276	↓	NEG		HMDB0000826	Lipids and lipid-like molecules	Fatty Acyls	Fatty acids and conjugates	247147	678704	231263	312251	212928	391890	267228	132109	149979	287492	434103	378933	296642	640147	279445	588502	1.04176e+06	911675	527327	666352	879565	443032	337138	799256	1.26788e+06	648647	767893	372938	403001	334013	614049	712687	282567	250021	270084	392506
Arachidic acid	Arachidic acid	1.24209	0.426659	2.79781e-12	311.295	39.4715	↓	NEG		HMDB0002212	Lipids and lipid-like molecules	Fatty Acyls	Fatty acids and conjugates	36086	24838.7	19874.6	34800.6	22860	19025.7	30138.5	16353.5	25278.1	24986.5	52488	44076.3	33434.9	67568.9	48926.3	54093.9	61809.9	65011.9	41691.8	81683.6	85127.4	48563.2	28227.5	91809.6	134297	72627.1	35250.5	39378	50105.8	36369.5	38152.9	115028	26536.7	36783.6	26411.6	61536.7
cis-9-Palmitoleic acid	Palmitoleic acid	7.9373	0.424706	7.02789e-11	253.218	44.384	↓	NEG		HMDB0003229	Lipids and lipid-like molecules	Fatty Acyls	Fatty acids and conjugates	901357	1.55191e+06	1.28194e+06	1.48549e+06	1.00768e+06	935090	935688	1.70902e+06	703719	1.02533e+06	4.9031e+06	1.07119e+06	1.02162e+06	1.84531e+06	1.26453e+06	3.30067e+06	7.38389e+06	9.72288e+06	1.76525e+06	5.94048e+06	5.87082e+06	1.39483e+06	1.1497e+06	2.86269e+06	7.6624e+06	2.32482e+06	7.78646e+06	2.2898e+06	1.26233e+06	1.88824e+06	1.71675e+06	5.04251e+06	1.51748e+06	1.47038e+06	1.19955e+06	1.33737e+06
D-Pipecolinic acid	D-Pipecolic acid	1.32783	0.422595	0.000263779	171.111	256.128	↓	POS		HMDB0005960	Organic acids and derivatives	Carboxylic acids and derivatives	Amino acids, peptides, and analogues	20053.2	8019.53	8387.72	6632.61	5072.86	10766.4	5448.6	4926.29	22158.9	5417.97	10956.1	25313.9	4111.4	32341.3	31252.4	6859.36	7681.12	3538.82	5902.08	2990.41	2837.22	12088.1	13781.6	18583.4	3187.61	11055.5	14439.4	24612.3	14779.5	8219.28	5402.98	20410.6	20059.3	26044	14597.9	16421.2
Eicosapentaenoic acid	Eicosapentaenoic acid	1.3859	0.398169	7.58412e-05	303.228	39.691	↓	POS		HMDB0001999	Lipids and lipid-like molecules	Fatty Acyls	Fatty acids and conjugates	28407.2	23068.8	11618.4	5679.49	5298.09	8587.26	13178	16010.9	5533.56	9267.95	30723.4	10181.2	7780.05	8650.93	9499.02	29619	17471.1	58207.4	114340	18061.5	56712.3	35736	13581.5	16769.9	15055.4	56527.2	21338.2	19434.8	88987.5	7652.18	8126.03	10671.5	12330.3	20073.1	14105.8	6394.14
Nname,cis-9,10-Epoxystearic acid	9,10-Epoxystearic acid	2.85412	0.389848	1.219e-27	297.243	46.584	↓	NEG		HMDB0061650	Lipids and lipid-like molecules	Fatty Acyls	Fatty acids and conjugates	196407	110943	77622.5	120164	79246.7	65089.4	73796.8	61085.5	92286.2	88323.6	270885	120450	109272	190675	140696	125951	225221	211275	126766	312534	191368	180280	110528	160827	259096	150691	173457	111449	147683	172616	132136	218101	140411	181486	99893.4	196499
trans-Vaccenic acid	Vaccenic acid	1.79156	0.387006	1.70874e-15	300.286	41.24	↓	POS		HMDB0003231	Lipids and lipid-like molecules	Fatty Acyls	Fatty acids and conjugates	9738.43	7273	15450.5	16253.2	8973.49	5368.12	14511	10431.8	9649.88	6878.33	22885.9	7974.04	6915.41	9847.45	17612.9	20963.8	49555.9	39208.8	26089.4	28273.9	36065.5	12311.3	9313.92	39780.4	38440.9	23313.3	31710.9	10902.7	12043.8	19170.5	10765.1	51247.3	10272.7	17982.8	10206.9	10866.7
Docosatrienoic Acid	Docosatrienoic acid	1.02074	0.37261	2.72268e-14	333.279	39.929	↓	NEG		HMDB0002823	Lipids and lipid-like molecules	Fatty Acyls	Fatty acids and conjugates	17082.1	11043.4	9710.34	20082.1	13563.1	11008.4	19124.7	16967.8	14548.2	12409.1	51004.3	20673.2	20855.5	30436.8	25089.7	34442.2	78447.4	58129.6	24818.3	66820.7	66760.2	20265.1	17103.5	43210.5	48195.6	46636.6	59024	15154	12609	16114.6	14025.2	51308	14202.9	19626.9	17344.6	17570.4
Decanoyl-L-carnitine	Decanoylcarnitine	2.72363	0.361122	3.5019e-09	316.244	178.966	↓	POS		HMDB0000651	Lipids and lipid-like molecules	Fatty Acyls	Fatty acid esters	32965.5	18152.5	14433.8	45027.1	33739.9	17490	76184.7	6477.39	12220.4	19662.6	74641.5	45831.6	11255.3	32741.8	29476	41899.1	61168	71794.2	19444.6	113889	58620	22273.8	62598.6	51942.6	73810.5	27093.8	36735.7	21408.4	25921.2	19678.1	10982.3	75234.9	10115.9	12851.4	40500	33799.7
Myristic acid	Myristic acid	11.5931	0.341652	6.27066e-23	227.202	45.448	↓	NEG		HMDB0000806	Lipids and lipid-like molecules	Fatty Acyls	Fatty acids and conjugates	1.12184e+06	1.42425e+06	1.02222e+06	1.33859e+06	827592	981888	920790	662202	435094	746670	2.98945e+06	958337	789473	3.51188e+06	937676	3.07733e+06	6.03095e+06	5.61061e+06	2.6857e+06	5.27537e+06	4.50751e+06	2.37448e+06	1.06749e+06	2.61748e+06	5.34091e+06	2.58511e+06	4.96618e+06	1.80227e+06	1.49359e+06	1.34509e+06	2.42669e+06	3.48715e+06	1.62785e+06	1.45371e+06	1.3289e+06	1.92541e+06
(4Z,7Z,10Z,13Z,16Z,19Z)-4,7,10,13,1 6,19-Docosahexaenoic acid	Docosahexaenoic acid	2.48916	0.32029	1.19065e-13	346.27	41.155	↓	POS		HMDB0002183	Lipids and lipid-like molecules	Fatty Acyls	Fatty acids and conjugates	17028.7	12976.2	13979.9	14381.3	13936.4	6770.26	16792	9520.09	23554	5035.36	17064.3	9463.43	9841.41	8507.87	20788.9	25805.6	77532	31441.8	48670.2	50618.6	58607.2	15971.8	9656.89	22413.6	31452.2	30462.2	40634.5	27281.4	10338.5	23476.7	11218.6	46967.5	11623.3	16984.5	20377.4	15796.8
Caffeine	Caffeine	1.55528	0.31643	0.0255711	195.086	41.2005	↓	POS		HMDB0001847	Organoheterocyclic compounds	Imidazopyrimidines	Purines and purine derivatives	5505.69	1734.33	2674.97	73594.5	53679.8	9131.34	7069.51	13421.3	888.454	653.946	21181.4	6247.96	10636.8	429.371	125770	5163.69	41305	29382.4	1713.17	22989.3	40498.6	13725.9	57022.2	43946.9	8334.05	2416.7	10523.5	11506.7	13644.6	9470.26	1166.75	22726.8	18145.8	7584.81	5694.13	7279.5
Linoleic acid	Linoleic acid	33.1209	0.310862	8.41723e-25	279.234	43.442	↓	NEG		HMDB0000673	Lipids and lipid-like molecules	Fatty Acyls	Lineolic acids and derivatives	1.38312e+07	6.55597e+06	7.69764e+06	1.32221e+07	7.2373e+06	5.50828e+06	1.21674e+07	4.91879e+06	7.5915e+06	4.54712e+06	2.3578e+07	9.21957e+06	5.54563e+06	1.42862e+07	1.42991e+07	2.61809e+07	4.22981e+07	2.35565e+07	1.53338e+07	2.57012e+07	2.87295e+07	1.65926e+07	1.10315e+07	3.1272e+07	2.03852e+07	1.27555e+07	3.93881e+07	7.10931e+06	1.4127e+07	1.13365e+07	8.29129e+06	2.54453e+07	7.2328e+06	1.27455e+07	9.31388e+06	1.06681e+07
11(Z),14(Z)-Eicosadienoic Acid	11,14-Eicosadienoic acid	3.78015	0.303765	3.04168e-17	307.264	41.833	↓	NEG		HMDB0005060	Lipids and lipid-like molecules	Fatty Acyls	Fatty acids and conjugates	137231	64017.9	75863.9	149523	95077.6	82870.5	160566	93493.7	110275	77808.1	463174	142030	117473	243708	208046	361468	655621	335911	222515	470866	463840	149315	123008	316553	342974	249431	608176	107693	103173	105963	90184.8	670811	89750.1	185522	128090	137497
N-Oleoylethanolamine	N-Oleoylethanolamine	1.20479	0.298016	6.882e-17	326.301	35.3315	↓	POS		HMDB0002088	Organic nitrogen compounds	Organonitrogen compounds	Amines	6203.76	4889.85	4538.21	6045.17	2941.77	7520.46	10104.9	4884.81	4661.56	4414.41	7824.82	3623.12	3710.25	2699.54	6442.41	6437.69	15198.6	17969.2	4886.37	11359	13590.6	4850.84	6245.91	8282.73	6248.15	8772.62	6744.71	4279.65	3864.08	5357.26	4278.02	16332.7	1765.48	3783.67	3428.92	2624.41
Chenodeoxycholate	Chenodeoxycholic acid	2.36389	0.218384	2.03973e-16	391.284	48.506	↓	NEG		HMDB0000518	Lipids and lipid-like molecules	Steroids and steroid derivatives	Bile acids, alcohols and derivatives	70233.5	33592.2	46565.6	49000.9	22475.5	34513.1	76732.3	18217.1	39655.7	26659.3	57336.5	84967.3	79732.7	138887	59527.8	84591.7	153976	66145.9	145001	82078.5	59796.7	163302	175392	93224.8	45789.8	97344.8	317949	41818.1	71553.5	19994.1	39997.3	55010.5	18071.7	41059.4	31808.1	53977.1
DL-Norvaline	Norvaline	1.77323	0.20636	0.000147415	159.111	257.668	↓	POS		HMDB0013716	Organic acids and derivatives	Carboxylic acids and derivatives	Amino acids, peptides, and analogues	8500.12	10676.5	2799.61	3699.87	1671.59	4427	5179.99	2762.06	4595.91	7543.22	6991.6	5134.52	4657.8	12281.1	7561.24	10073.4	7911.09	6326.11	5695.4	4023.41	5772.38	7707.88	4745	8898.48	12944.4	13657.8	10698.9	7780.2	6729.26	3409.95	3479.59	11293.1	20210.4	11471.3	11019.4	6333.34
[truncated: 64 more columns]
