# Supplementary material for: Combining metabolome and clinical indicators with machine learning provides some promising diagnostic markers to precisely detect smear-positive/negative pulmonary tuberculosis
Source: BMC Infect Dis. 2022 Aug 25;22:707. doi: 10.1186/s12879-022-07694-8 (PMC9403968; doi:10.1186/s12879-022-07694-8)
Supplement: Supplementary file 5 — Additional file 5. Detailed information of the 33 DAMs between the SPPT and SNPT patients. [file 12879_2022_7694_MOESM5_ESM.xls]

## Sheet: SPPT vs SNPT
Additional file 5. Detailed information of the 33 DAMs between the SPPT and SNPT patients
Name	Synonyms	VIP	Fold change	p-value	m/z	rt(s)	Variation trend	Ion mode	Drug-related	HMDB_id	Superclass	Class	Sub-class	SPPT1	SPPT2	SPPT3	SPPT4	SPPT5	SPPT6	SPPT7	SPPT8	SPPT9	SPPT10	SPPT11	SPPT12	SPPT13	SPPT14	SPPT15	SPPT16	SPPT17	SPPT18	SPPT19	SPPT20	SPPT21	SPPT22	SPPT23	SPPT24	SPPT25	SPPT26	SPPT27	SNPT1	SNPT2	SNPT3	SNPT4	SNPT5	SNPT6	SNPT7	SNPT8	SNPT9
Ethyl 3-hydroxybutyrate	Ethyl (+/-)-3-hydroxybutyrate	7.58481	141.824	1.28138e-11	133.084	54.569	↑	POS		HMDB40409	Organic acids and derivatives	Hydroxy acids and derivatives	Beta hydroxy acids and derivatives	46776.7	23045.1	44026.9	13304.8	14399.7	22289.5	43979.9	2.82137e+06	1.5652e+06	2.97397e+06	1.70797e+06	1.51545e+06	1.50256e+06	1.69224e+06	1.44608e+06	3.77741e+06	4.45293e+06	3.7316e+06	4.35762e+06	3.79192e+06	3.91859e+06	4.15121e+06	3.90548e+06	3.27789e+06	3.39755e+06	3.53928e+06	5.03822e+06	9298.86	12466.2	8412.44	11181.2	10073.2	10718.3	12018.1	8937.59	17433.2
2-Ethoxyethanol	2-Ethoxyethanol	5.59868	25.445	2.23061e-11	151.095	62.832	↑	POS		HMDB0031213	Organic oxygen compounds	Organooxygen compounds	Ethers	48059.4	62627.2	89360.2	96814.8	16319.7	27059.8	46155.6	1.2874e+06	863879	1.28887e+06	1.34925e+06	881700	1.40595e+06	910720	1.28197e+06	1.58567e+06	2.67697e+06	2.58851e+06	2.60611e+06	2.38213e+06	2.48632e+06	2.56395e+06	2.31688e+06	1.4984e+06	1.33089e+06	2.39441e+06	2.59006e+06	23950.5	17468.9	21224.7	26723.5	119987	13249.2	82164.4	21354.9	21710.8
Taurochenodeoxycholate	Taurochenodesoxycholic acid	1.8274	2.38309	0.00552461	498.287	132.805	↑	NEG		HMDB0000951	Lipids and lipid-like molecules	Steroids and steroid derivatives	Bile acids, alcohols and derivatives	76335.6	24578.1	64366.6	499651	335464	73261.3	22332.6	26027	62134.1	367896	65405.1	18076.2	158297	98585.2	31578.4	92991.6	117902	44812.3	29231.6	153304	15389.8	22823.1	159148	40096.3	37847.6	455646	22287.4	18317.4	60056.2	24500	28740.4	70667.3	23804	45594.3	68913.5	72617
Chenodeoxycholate	Chenodeoxycholic acid	1.71508	1.81107	0.00153742	391.284	48.506	↑	NEG		HMDB0000518	Lipids and lipid-like molecules	Steroids and steroid derivatives	Bile acids, alcohols and derivatives	70233.5	33592.2	46565.6	49000.9	22475.5	34513.1	76732.3	18217.1	39655.7	26659.3	57336.5	84967.3	79732.7	138887	59527.8	84591.7	153976	66145.9	145001	82078.5	59796.7	163302	175392	93224.8	45789.8	97344.8	317949	41818.1	71553.5	19994.1	39997.3	55010.5	18071.7	41059.4	31808.1	53977.1
Docosatrienoic Acid	Docosatrienoic acid	1.21192	1.69133	0.00102425	333.279	39.929	↑	NEG		HMDB0002823	Lipids and lipid-like molecules	Fatty Acyls	Fatty acids and conjugates	17082.1	11043.4	9710.34	20082.1	13563.1	11008.4	19124.7	16967.8	14548.2	12409.1	51004.3	20673.2	20855.5	30436.8	25089.7	34442.2	78447.4	58129.6	24818.3	66820.7	66760.2	20265.1	17103.5	43210.5	48195.6	46636.6	59024	15154	12609	16114.6	14025.2	51308	14202.9	19626.9	17344.6	17570.4
cis-9-Palmitoleic acid	Palmitoleic acid	10.4184	1.58983	0.0250332	253.218	44.384	↑	NEG		HMDB0003229	Lipids and lipid-like molecules	Fatty Acyls	Fatty acids and conjugates	901357	1.55191e+06	1.28194e+06	1.48549e+06	1.00768e+06	935090	935688	1.70902e+06	703719	1.02533e+06	4.9031e+06	1.07119e+06	1.02162e+06	1.84531e+06	1.26453e+06	3.30067e+06	7.38389e+06	9.72288e+06	1.76525e+06	5.94048e+06	5.87082e+06	1.39483e+06	1.1497e+06	2.86269e+06	7.6624e+06	2.32482e+06	7.78646e+06	2.2898e+06	1.26233e+06	1.88824e+06	1.71675e+06	5.04251e+06	1.51748e+06	1.47038e+06	1.19955e+06	1.33737e+06
11(Z),14(Z)-Eicosadienoic Acid	11,14-Eicosadienoic acid	3.12789	1.50066	0.0248153	307.264	41.833	↑	NEG		HMDB0005060	Lipids and lipid-like molecules	Fatty Acyls	Fatty acids and conjugates	137231	64017.9	75863.9	149523	95077.6	82870.5	160566	93493.7	110275	77808.1	463174	142030	117473	243708	208046	361468	655621	335911	222515	470866	463840	149315	123008	316553	342974	249431	608176	107693	103173	105963	90184.8	670811	89750.1	185522	128090	137497
Hydrocortisone (Cortisol)	Cortisol	1.20009	1.4023	0.0082691	421.222	46.584	↑	NEG		HMDB0000063	Lipids and lipid-like molecules	Steroids and steroid derivatives	Hydroxysteroids	120136	29465.9	129861	155662	147338	51971.8	180554	45787	238702	90561.2	4284.2	50429	73610.6	40742.3	206274	150008	185935	104280	95107.9	133011	134734	165096	96139.6	110249	23183.6	151778	88618.6	76799.3	105190	121562	106230	47414.6	60560.2	97193.8	153520	95415.3
Linoleic acid	Linoleic acid	22.7375	1.35572	0.0302967	279.234	43.442	↑	NEG		HMDB0000673	Lipids and lipid-like molecules	Fatty Acyls	Lineolic acids and derivatives	1.38312e+07	6.55597e+06	7.69764e+06	1.32221e+07	7.2373e+06	5.50828e+06	1.21674e+07	4.91879e+06	7.5915e+06	4.54712e+06	2.3578e+07	9.21957e+06	5.54563e+06	1.42862e+07	1.42991e+07	2.61809e+07	4.22981e+07	2.35565e+07	1.53338e+07	2.57012e+07	2.87295e+07	1.65926e+07	1.10315e+07	3.1272e+07	2.03852e+07	1.27555e+07	3.93881e+07	7.10931e+06	1.4127e+07	1.13365e+07	8.29129e+06	2.54453e+07	7.2328e+06	1.27455e+07	9.31388e+06	1.06681e+07
Undecanoic Acid	Undecanoic acid	1.02206	1.33138	0.0417165	185.154	45.822	↑	NEG		HMDB0000947	Lipids and lipid-like molecules	Fatty Acyls	Fatty acids and conjugates	21901.2	50628.3	19406.1	36129.6	36099.5	28867	21625	15894.1	21368.8	33466.5	48754	62677.4	38388.3	49105.9	30535	82919	93548.6	116417	48783.4	74420.5	89856.5	73594.6	47198.8	83164.7	189879	82511.9	89818.8	38385.8	36689.6	35855.7	49806.6	45054.3	22428.6	27100.8	30273.9	46482.6
Urea	Urea	1.4448	0.854063	0.00436431	61.0395	102.699	↓	POS		HMDB0000294	Organic acids and derivatives	Organic carbonic acids and derivatives	Ureas	121942	230125	141804	181479	140183	141323	175514	170625	108904	162961	166522	304141	139376	175601	159963	147933	127202	209713	155864	114174	143553	143909	206732	165508	205694	152989	133850	159783	180828	120074	258976	141882	197630	184503	155573	180766
Choline	Choline	5.49597	0.853702	0.0149177	104.107	240.829	↓	POS		HMDB0000097	Organic nitrogen compounds	Organonitrogen compounds	Quaternary ammonium salts	1.77817e+06	1.85935e+06	571463	1.61115e+06	1.50812e+06	1.83776e+06	2.79052e+06	1.53361e+06	1.72218e+06	2.41149e+06	2.35948e+06	2.57495e+06	1.89418e+06	2.12995e+06	1.70014e+06	1.48026e+06	2.08664e+06	2.09361e+06	1.94388e+06	2.27926e+06	1.27779e+06	1.8972e+06	2.76528e+06	1.73015e+06	2.18185e+06	1.93173e+06	2.64954e+06	1.69934e+06	1.99445e+06	1.26062e+06	2.31242e+06	1.52906e+06	2.4603e+06	2.07279e+06	2.49634e+06	2.71608e+06
Glycerophosphocholine	Glycerophosphocholine	3.52881	0.808981	0.00214586	258.108	374.583	↓	POS		HMDB0000086	Lipids and lipid-like molecules	Glycerophospholipids	Glycerophosphocholines	1.1448e+06	1.01038e+06	675350	658049	500672	861509	717121	659108	659071	784874	1.12761e+06	723556	689542	740575	613858	505896	642596	658979	1.28804e+06	577981	695802	837575	584363	572104	568219	608745	634283	1.17968e+06	824321	919835	1.14943e+06	681252	956413	1.04117e+06	840531	672983
Dodecanoic acid	Dodecanoic acid	3.93386	0.744421	9.69493e-05	199.171	46.76	↓	NEG		HMDB0000638	Lipids and lipid-like molecules	Fatty Acyls	Fatty acids and conjugates	633935	752736	545455	793831	701145	382740	339730	364547	339814	451597	594221	461351	415701	962666	364733	833272	1.0005e+06	846892	607627	1.13206e+06	714782	1.11329e+06	518861	700973	761474	673505	763072	847076	1.76218e+06	928824	798104	805164	880649	819274	756280	922028
Citrate	Citric acid	1.9965	0.673651	2.23976e-07	191.02	451.251	↓	NEG		HMDB0000094	Organic acids and derivatives	Carboxylic acids and derivatives	Tricarboxylic acids and derivatives	143791	143454	81913.4	88905.4	119079	50082.6	98593	94040.4	91781	148904	66086.1	53290.8	80772.6	119121	60323	84282.5	94365.6	90641	134084	67585.7	121414	80361.4	63119	54208	60314.9	43826.6	87440.6	118169	84309.3	110040	117473	160117	157132	161875	87936.1	137601
PC(16:0/16:0)	PC(16:0/16:0)	1.86828	0.662307	0.0267183	756.545	140.305	↓	POS		HMDB0000564	Lipids and lipid-like molecules	Glycerophospholipids	Glycerophosphocholines	277638	413794	382771	355399	215739	173490	336951	424321	257026	226597	146521	49028.8	66035.9	64026.7	114703	52713.4	179579	144235	163435	97236.1	121862	154227	83255.3	88693.2	78216	265059	87679.1	178051	193429	403686	102528	461356	588112	117167	113466	294382
Maslinic Acid	Maslinic acid	1.07976	0.653082	9.92792e-05	471.346	47.451	↓	NEG		HMDB0002392	Lipids and lipid-like molecules	Prenol lipids	Triterpenoids	60619.5	65709.6	25337.8	49905.9	27288.1	28841.3	72673.9	21533.6	53045.7	34980.6	54147.4	33611.6	53745.9	61717.7	32428.9	34223.2	31067.9	19426.1	18466.7	23694.1	7460.86	17617.9	26183.6	21501.5	57214.2	22979.5	21522.2	39451.3	83741.1	53700.3	75084.3	62942.3	57556.2	33162	36135	57018.7
Val-Tyr	Valyl-Tyrosine	1.19815	0.647229	0.00407117	280.136	324.753	↓	POS		HMDB0029139	Organic acids and derivatives	Carboxylic acids and derivatives	Amino acids, peptides, and analogues	56910.1	62433.8	126526	59223.5	168892	82244	122860	64781.5	56622.5	70939.8	80139.6	68611.4	97881.9	120406	67085.3	41232.7	75752	46730.8	153977	104317	59499	59591.2	42107.2	43986.4	78544.7	48625.6	111674	120217	99291.8	34311.5	163852	76054.7	104979	114159	72830.8	78573.2
L-Pipecolic acid	L-Pipecolic acid	1.22259	0.594364	0.0137641	130.085	261.447	↓	POS		HMDB0000716	Organic acids and derivatives	Carboxylic acids and derivatives	Amino acids, peptides, and analogues	200828	108857	94118.8	54185.7	58462.1	76453.2	82967.1	22092.4	211760	114794	76420.1	123741	94510.6	63730.2	58241.4	44329.1	102473	105335	77849.4	52092.7	84822.1	89995.2	63622.1	17870.2	62516.6	87422.4	64379.9	101573	64389.2	54129.7	149070	56175	174135	457445	258106	128011
Acetylglycine	Acetylglycine	4.33201	0.561574	1.38618e-13	233.078	419.868	↓	NEG		HMDB0000532	Organic acids and derivatives	Carboxylic acids and derivatives	Amino acids, peptides, and analogues	338857	367995	282430	408889	328383	175821	307006	231866	280205	234772	138701	145206	174815	196466	166625	148515	170059	216719	253443	176946	245517	163231	218821	143122	111634	96042.1	117154	374865	290932	369611	339846	358351	381277	524083	394062	346663
EDTA	Edetic Acid	16.9403	0.553781	5.37513e-15	293.096	441.009	↓	POS	√	HMDB0015109	Organic acids and derivatives	Carboxylic acids and derivatives	Tetracarboxylic acids and derivatives	1.28372e+07	1.04808e+07	7.41173e+06	1.23373e+07	9.5054e+06	6.47857e+06	9.02699e+06	5.7997e+06	9.73016e+06	8.59265e+06	4.53128e+06	5.81237e+06	7.2782e+06	7.76972e+06	6.19542e+06	6.74293e+06	4.12664e+06	5.85161e+06	7.82786e+06	5.96813e+06	4.10462e+06	5.78474e+06	5.44598e+06	6.04271e+06	3.77381e+06	3.14119e+06	4.86247e+06	1.19233e+07	1.12255e+07	1.0291e+07	1.09423e+07	8.74576e+06	1.38645e+07	1.5066e+07	1.42098e+07	1.2382e+07
Methoxyacetic acid	Methoxyacetic acid	1.3348	0.533619	2.37576e-09	132.064	441.005	↓	POS		HMDB0041929	Organic acids and derivatives	Carboxylic acids and derivatives	Carboxylic acids	72696.1	61895.1	37632.7	104808	82716.7	70606.3	52640.4	35833.3	55580.5	45123.1	26945.5	30830.1	40142.9	74923.1	35451.2	39576.3	27340.5	33303.1	45598.8	34737.3	27603.4	31771.7	33226.8	33978.7	24319.8	17854.3	27276	62517	66595.7	91285.7	66428.9	49776.8	79176.2	86308.8	110277	99733.1
L-Carnitine	L-Carnitine	1.66849	0.530646	0.0376979	142.087	120.739	↓	NEG		HMDB0000062	Organic nitrogen compounds	Organonitrogen compounds	Quaternary ammonium salts	204861	69041.3	1694.32	2587.31	1783.02	10790.9	5969.98	3347.42	8625.13	4815.63	12291.5	12473.1	85714.4	281151	269037	276326	85659.5	13280.6	9284.26	9332.59	7098.15	99273.4	101739	229068	5125.14	70669	132619	68341.3	5732.67	39617.4	1792.96	208024	270494	324063	153350	65748.8
4-Pyridinecarboxylic acid	Isonicotinic acid	2.06238	0.529185	0.0268191	124.038	211.992	↓	POS		HMDB0060665	Organoheterocyclic compounds	Pyridines and derivatives	Pyridinecarboxylic acids and derivatives	528344	543112	553020	241973	172291	377760	178896	718223	13667.4	465143	10121.9	20086	283956	61037.6	19159.5	49272.8	87328.8	279174	151355	101315	124291	306173	200952	6806.61	29823.5	90470.9	127505	644574	230117	837895	1.21942e+06	6019.18	15793.1	82281.2	75473.3	111885
Stearidonic Acid	Stearidonic acid	2.4898	0.490856	0.000328953	275.201	44.4425	↓	NEG		HMDB0006547	Lipids and lipid-like molecules	Fatty Acyls	Lineolic acids and derivatives	238579	205154	55333.7	44598.9	51829.5	142909	61880.5	135301	59524.8	29907.5	74184	17743.6	28430.2	30656.9	22263.8	62115	102435	32936.6	78778.8	63914.8	37640.3	32132	11090.3	64747.8	165480	76032.9	67669.4	99445.1	65560.2	90220.4	117825	181322	391494	230338	91554.9	207635
all cis-(6,9,12)-Linolenic acid	gamma-Linolenic acid	16.9009	0.462973	0.00497311	277.217	44.211	↓	NEG		HMDB0003073	Lipids and lipid-like molecules	Fatty Acyls	Lineolic acids and derivatives	1.90328e+07	1.52023e+06	1.75318e+06	4.8895e+06	1.4781e+06	2.28483e+06	1.93728e+06	1.84813e+06	1.17961e+06	554091	2.4326e+06	553327	677540	801152	1.07375e+06	3.93698e+06	4.97028e+06	1.19004e+06	1.68775e+06	3.68002e+06	1.49059e+06	966977	592737	3.92482e+06	1.48221e+07	2.25352e+06	2.72965e+06	1.7271e+06	3.9556e+06	5.08576e+06	1.52761e+06	1.02141e+07	7.52869e+06	1.34242e+07	2.10225e+06	1.32079e+07
Thioetheramide-PC	Thioetheramide-PC	3.93337	0.447218	0.000164787	780.545	49.012	↓	POS	√	NA	NA	NA	NA	980552	1.03503e+06	720569	440030	806569	564038	379884	1.41499e+06	793482	618321	309161	174733	179828	105292	253063	132393	268261	136811	477503	159768	137736	247551	64660.1	99008.4	261264	248563	111453	900312	587025	1.06489e+06	525580	750935	1.06469e+06	693884	489677	530103
Enterostatin human	APGPR Enterostatin	1.23418	0.445639	3.61859e-05	495.276	33.9035	↓	NEG		HMDB0006117	Organic acids and derivatives	Carboxylic acids and derivatives	Amino acids, peptides, and analogues	25379.2	16462.5	16570.7	20882.4	27289.4	21338.6	13556.8	7827.04	53583.1	17146.4	24679.9	9849.33	10846.3	40403.7	7876.06	5732.13	10236.2	12251.5	9261.84	11659.8	18675.1	8885.43	22901	21103.7	33915.6	12501.1	7316.15	61971.5	71159.9	17787.6	105821	15087.1	30745.3	13159.6	34847.4	50369.6
Val-Ser	Valyl-Serine	1.45901	0.412932	5.11406e-14	205.116	371.817	↓	POS		HMDB0029136	Organic acids and derivatives	Carboxylic acids and derivatives	Amino acids, peptides, and analogues	45782.6	75157.3	86287.4	133425	61765.2	52493.4	61121.2	33659.8	28728.3	31974.1	25401.7	24544.6	28134.5	34120.3	28201.3	18872.1	22955.7	31862.1	37119.9	31858.8	21500.1	31753.3	38217.2	28999.9	22332.8	30010.1	25027.2	95973.6	77482.1	61403.2	96247.9	90842.2	96985.2	114441	125394	105155
Nicotinate	Nicotinic acid	1.33293	0.39345	0.0129988	122.025	214.929	↓	NEG		HMDB0001488	Organoheterocyclic compounds	Pyridines and derivatives	Pyridinecarboxylic acids and derivatives	67276.1	64526.4	75096.5	24006.1	18654.2	40372.8	17844.9	86283.9	34451.1	58370.8	2448.17	2838.21	24455.7	6002.48	2540.05	5349.18	8897.22	25895.4	13768.7	8856.61	11422.5	28454.6	25731.6	1387.97	3673.36	7779.56	9279.39	86149.6	20631.5	169768	234264	1409.65	2656.16	7575.03	5968.02	9878.04
Tetrahydrocorticosterone	Tetrahydrocorticosterone	1.88122	0.361843	0.000202045	349.237	156.415	↓	NEG		HMDB0000268	Lipids and lipid-like molecules	Steroids and steroid derivatives	Hydroxysteroids	98922.4	55952.4	28008.1	41103.3	17034.3	36889.3	25502.4	35041.3	17972.6	37084.7	16837	11412.6	21220.5	21427.3	28077.5	8737.87	44858.7	8129.37	8676.12	16385.2	3643.07	11493.9	8706.42	10682.3	54980.4	12493	11766.8	27086.2	58599.6	73673.2	34223.5	59282.3	133133	28082.6	57071.7	225510
Dehydroabietic acid	Dehydroabietic acid	1.92765	0.341256	6.78309e-05	299.201	41.2635	↓	NEG	√	HMDB0061925	Lipids and lipid-like molecules	Prenol lipids	Diterpenoids	74106.9	79938.3	53298.1	54578.4	35319.4	27181	14009.9	24479.9	14768.6	29891.2	29986.2	24900.2	12126.1	17359.8	9053.22	16816.9	19569.5	33221	20231.4	10199.6	15952.9	42704	13079.3	12253.1	38628.1	21879.1	17651.6	60693.2	446422	54113.5	72033.4	33819.9	63998.8	59161.3	55168.7	50989.9
Eicosapentaenoic acid	Eicosapentaenoic acid	8.89076	0.336891	1.20125e-05	301.217	41.641	↓	NEG		HMDB0001999	Lipids and lipid-like molecules	Fatty Acyls	Fatty acids and conjugates	1.44913e+06	1.25509e+06	686385	417859	1.01085e+06	1.64634e+06	625957	1.27231e+06	1.00361e+06	615869	649710	322394	236114	214002	215981	222687	324117	248916	535471	285097	237506	616571	134323	146489	749073	326801	212117	1.44169e+06	7.44338e+06	945751	1.7442e+06	449437	1.10913e+06	937080	1.37913e+06	1.92851e+06
														1.22493e+07	1.04469e+07	6.96791e+06	1.2138e+07	1.01924e+07	3.42174e+06	7.86045e+06	6.06989e+06	8.89601e+06	7.35808e+06	3.02637e+06	3.33653e+06	4.67554e+06	4.80724e+06	3.9608e+06	4.53743e+06	3.26433e+06	5.54227e+06	8.54641e+06	4.0441e+06	6.3975e+06	4.42539e+06	4.51904e+06	2.80155e+06	2.30862e+06	2.52894e+06	3.66295e+06	1.18034e+07	8.10058e+06	1.05752e+07	9.56776e+06	9.94086e+06	1.32313e+07	1.42792e+07	1.07129e+07	1.12825e+07
[truncated: 64 more columns]
